# Supplementary material for: Healthy Eating Index, Epigenetic Age Acceleration and Mortality Risk in US Adults
Source: Aging Cell. 2026 May 5;25(5):e70504. doi: 10.1111/acel.70504 (PMC13143866; doi:10.1111/acel.70504)
Supplement: Supplementary file 5 — TABLE S2: Full generalized structural equation models (GSEM) including inverse Mills ratio (IMR) in selection‐bias. [file ACEL-25-e70504-s007.xlsx]

## Sheet: Table S2
Table S2. Full generalized structural equation models (GSEM) including inverse Mills ratio (IMR) in selection-bias sensitivity analyses
NHANES and HRS cohort-specific models shown without and with survey-design adjustment
Equation	Predictor / parameter	NHANES, no SVY					NHANES, SVY-adjusted					HRS, no SVY					HRS, SVY-adjusted
		Coef.	SE	P	95% CI low	95% CI high	Coef.	SE	P	95% CI low	95% CI high	Coef.	SE	P	95% CI low	95% CI high	Coef.	SE	P	95% CI low	95% CI high
_t
	zAGE (cohort-specific)	1.05498	0.0498325	<0.001	0.957308	1.15265	1.01553	0.0569421	<0.001	0.899072	1.13199	1.01654	0.116412	<0.001	0.788374	1.2447	0.967735	0.150511	<0.001	0.666225	1.26924
	zGrimAgeMortEAA	0.433809	0.0296229	<0.001	0.37575	0.491869	0.481781	0.042344	<0.001	0.395178	0.568384	0.561446	0.0538858	<0.001	0.455832	0.66706	0.534973	0.0634328	<0.001	0.407902	0.662044
	IMR	0.239903	0.14909	0.108	-0.0523072	0.532114	-0.251023	0.155573	0.117	-0.569205	0.0671599	-0.0566115	0.819425	0.945	-1.66266	1.54943	-0.894652	1.23647	0.472	-3.37161	1.5823
	_cons	-5.46364	0.205954	<0.001	-5.86731	-5.05998	-5.20158	0.300204	<0.001	-5.81556	-4.58759	-5.27182	1.45993	<0.001	-8.13325	-2.41041	-3.85329	2.15819	0.080	-8.17666	0.47007
zhei2015_total_score
	zses	0.194577	0.0241724	<0.001	0.1472	0.241954	0.265154	0.0196465	<0.001	0.224973	0.305336	0.177296	0.0244369	<0.001	0.129401	0.225192	0.183575	0.0236494	<0.001	0.136199	0.23095
	zAGE (cohort-specific)	0.0941889	0.0463975	0.042	0.0032514	0.185126	0.0803468	0.0730284	0.280	-0.0690132	0.229707
	SEX											0.281929	0.0472311	<0.001	0.189357	0.3745	0.336606	0.0548601	<0.001	0.226707	0.446503
	HISP	0.149741	0.0667363	0.025	0.0189399	0.280541	0.0905152	0.112302	0.427	-0.139169	0.3202	0.284664	0.0773451	<0.001	0.133071	0.436258	0.211952	0.0990558	0.037	0.0135193	0.410384
	IMR	0.0028373	0.152696	0.985	-0.296441	0.302115	-0.20723	0.214104	0.341	-0.645123	0.230663	-0.231492	0.164469	0.159	-0.553846	0.0908625	-0.241393	0.202574	0.238	-0.647197	0.164411
	_cons	-0.0546464	0.180263	0.762	-0.407956	0.298664	0.155975	0.259823	0.553	-0.375422	0.687372	0.207548	0.29064	0.475	-0.362095	0.777191	0.170758	0.354146	0.632	-0.538682	0.880198
zses
	zAGE (cohort-specific)	-0.253847	0.0749726	0.001	-0.40079	-0.106903	-0.38741	0.121735	0.003	-0.636386	-0.138434	-0.319225	0.0797696	<0.001	-0.47557	-0.162879	-0.394546	0.133555	0.005	-0.662088	-0.127003
	HISP	-1.06824	0.11615	<0.001	-1.29588	-0.840586	-1.15293	0.201636	<0.001	-1.56533	-0.740541	-1.02327	0.101958	<0.001	-1.2231	-0.823431	-1.02507	0.181982	<0.001	-1.38962	-0.660515
	NHB	-0.644988	0.0955961	<0.001	-0.832352	-0.457623	-0.763644	0.163253	<0.001	-1.09753	-0.429754	-0.456664	0.129208	<0.001	-0.709908	-0.203421	-0.397276	0.190927	0.042	-0.77975	-0.0148025
	IMR	-0.0368585	0.250779	0.883	-0.528376	0.454659	-0.379915	0.399973	0.350	-1.19795	0.438121	-0.758573	0.663455	0.253	-2.05892	0.541775	-1.22567	1.14578	0.289	-3.52094	1.0696
	_cons	0.539643	0.322198	0.094	-0.091854	1.17114	0.978719	0.53647	0.078	-0.118485	2.07592	1.53908	1.1496	0.181	-0.714088	3.79225	2.4185	1.99613	0.231	-1.58022	6.41723
zHorvathAgeEAA
	SEX	-0.19867	0.0418053	<0.001	-0.280607	-0.116733	-0.233083	0.0583145	<0.001	-0.352349	-0.113816	-0.263095	0.0475948	<0.001	-0.356379	-0.169811	-0.216204	0.0582207	<0.001	-0.332834	-0.0995744
	HISP	-0.101778	0.0529542	0.055	-0.205567	0.0020098	-0.133825	0.086427	0.132	-0.310588	0.0429385	-0.183323	0.0743367	0.014	-0.32902	-0.0376258	-0.229431	0.0800665	0.006	-0.389823	-0.0690382
	NHB	-0.132799	0.0578609	0.022	-0.246204	-0.0193931	-0.150447	0.0480149	0.004	-0.248648	-0.0522451
	IMR	0.0404069	0.0706813	0.568	-0.0981258	0.17894	0.003409	0.093896	0.971	-0.18863	0.195448	0.132174	0.16591	0.426	-0.193004	0.457351	-0.0633713	0.190497	0.741	-0.444984	0.318241
	_cons	0.124635	0.0926226	0.178	-0.0569022	0.306171	0.188783	0.115178	0.112	-0.0467826	0.424349	-0.0553365	0.293631	0.851	-0.630844	0.520171	0.244335	0.338562	0.473	-0.433885	0.922556
zHannumAgeEAA
	zHorvathAgeEAA	0.627752	0.0158664	<0.001	0.596655	0.65885	0.626089	0.042833	<0.001	0.538485	0.713692	0.351829	0.0205523	<0.001	0.311547	0.392111	0.351809	0.0394055	<0.001	0.272871	0.430748
	zDunedinPoAm	0.123668	0.0156869	<0.001	0.0929226	0.154414	0.149879	0.0274589	<0.001	0.0937193	0.206039
	zPhenoAgeEAA											0.311227	0.0206695	<0.001	0.270715	0.351738	0.302375	0.0364607	<0.001	0.229335	0.375414
	HISP	0.342343	0.0347596	<0.001	0.274216	0.410471	0.201027	0.0556032	0.001	0.0873055	0.314748
	NHB											-0.489745	0.063046	<0.001	-0.613313	-0.366177	-0.437049	0.0821998	<0.001	-0.601715	-0.272383
	IMR	0.0388102	0.0495415	0.433	-0.0582894	0.13591	-0.0456782	0.0598252	0.451	-0.168035	0.076678	0.23926	0.151384	0.114	-0.057447	0.535966	0.325195	0.20344	0.116	-0.082344	0.732735
	_cons	-0.150541	0.0603638	0.013	-0.268852	-0.03223	-0.0029251	0.0772733	0.970	-0.160967	0.155117	-0.351552	0.264732	0.184	-0.870416	0.167313	-0.522928	0.351398	0.142	-1.22686	0.181008
zDunedinPoAm
	zses	-0.136392	0.022206	<0.001	-0.179915	-0.0928691	-0.189719	0.0288261	<0.001	-0.248675	-0.130763	-0.120148	0.0238314	<0.001	-0.166857	-0.0734391	-0.144037	0.0301322	<0.001	-0.204399	-0.0836746
	zHorvathAgeEAA	0.132358	0.0213799	<0.001	0.0904545	0.174262	0.0929914	0.0368026	0.017	0.0177217	0.168261	0.111751	0.0232838	<0.001	0.0661152	0.157386	0.09845	0.0324864	0.004	0.033372	0.163528
	SEX	-0.260999	0.0421176	<0.001	-0.343548	-0.17845	-0.239651	0.0513223	<0.001	-0.344617	-0.134685
	zhei2015_total_score											-0.121752	0.023609	<0.001	-0.168025	-0.0754797	-0.154403	0.0296748	<0.001	-0.213849	-0.0949575
	IMR	-0.0596154	0.0680658	0.381	-0.193022	0.0737911	-0.0707706	0.12458	0.574	-0.325566	0.184025	0.156507	0.155895	0.315	-0.149041	0.462056	-0.0288841	0.195455	0.883	-0.420427	0.362659
	_cons	0.175026	0.0751772	0.020	0.0276812	0.32237	0.213242	0.15039	0.167	-0.0943399	0.520823	-0.277336	0.277211	0.317	-0.820658	0.265987	0.0109369	0.342835	0.975	-0.675844	0.697717
zPhenoAgeEAA
	zHorvathAgeEAA	0.384856	0.019273	<0.001	0.347081	0.42263	0.388488	0.0267537	<0.001	0.33377	0.443205	0.246087	0.0225034	<0.001	0.201981	0.290193	0.237143	0.0425817	<0.001	0.151842	0.322445
	zHannumAgeEAA	0.313202	0.0197047	<0.001	0.274581	0.351822	0.29726	0.0279172	<0.001	0.240163	0.354357
	zDunedinPoAm	0.245757	0.014873	<0.001	0.216606	0.274907	0.240541	0.0172784	<0.001	0.205203	0.275879	0.185312	0.0227053	<0.001	0.140811	0.229814	0.16479	0.029138	<0.001	0.106419	0.22316
	IMR	-0.0094171	0.0428518	0.826	-0.0934051	0.0745709	0.0268317	0.0391408	0.498	-0.0532203	0.106884	0.200613	0.150988	0.184	-0.0953183	0.496545	0.250059	0.227445	0.276	-0.205569	0.705686
	_cons	0.0084471	0.0477905	0.860	-0.0852205	0.102115	-0.0560777	0.0460219	0.233	-0.150203	0.0380476	-0.355492	0.268485	0.185	-0.881713	0.170729	-0.442046	0.39605	0.269	-1.23543	0.351338
zGrimAgeMortEAA
	zDunedinPoAm	0.603848	0.0153655	<0.001	0.573732	0.633964	0.645301	0.0197183	<0.001	0.604972	0.685629	0.563686	0.0178783	<0.001	0.528646	0.598727	0.582633	0.0219331	<0.001	0.538696	0.626571
	zPhenoAgeEAA	0.169926	0.0154688	<0.001	0.139608	0.200245	0.16841	0.024147	<0.001	0.119024	0.217796	0.202086	0.017151	<0.001	0.168471	0.235702	0.210028	0.0243895	<0.001	0.16117	0.258886
	SEX	-0.497357	0.0280324	<0.001	-0.5523	-0.442414	-0.424577	0.0346185	<0.001	-0.495379	-0.353774	-0.51289	0.0339179	<0.001	-0.579368	-0.446412	-0.530484	0.0387876	<0.001	-0.608185	-0.452783
	IMR	0.0983134	0.0416148	0.018	0.01675	0.179877	0.14914	0.0596129	0.018	0.0272178	0.271062	0.280217	0.111992	0.012	0.0607162	0.499718	0.0975877	0.177791	0.585	-0.25857	0.453746
	_cons	0.136965	0.0472039	0.004	0.044447	0.229483	0.0258138	0.0753917	0.735	-0.12838	0.180007	-0.192311	0.200115	0.337	-0.584529	0.199907	0.12192	0.304356	0.690	-0.487779	0.731619
/_t
	ln_p	0.504013	0.0255769		0.453883	0.554142	0.5653	0.0485934		0.465915	0.664684	0.537026	0.0513181		0.436445	0.637608	0.542183	0.0530525		0.435906	0.64846
Residual variance
	var(e.zhei2015_total_score)	0.966208	0.029423		0.910227	1.02563	0.988902	0.035533		0.918835	1.06431	0.955333	0.0319223		0.894771	1.01999	0.984309	0.0449572		0.898246	1.07862
	var(e.zses)	0.750699	0.0228586		0.707208	0.796865	0.735115	0.0286902		0.678718	0.796199	0.827537	0.0276656		0.775052	0.883577	0.848014	0.0462133		0.760312	0.945833
	var(e.zHorvathAgeEAA)	0.930563	0.0283479		0.876628	0.987816	0.849762	0.0798592		0.70117	1.02984	0.979522	0.0327343		0.91742	1.04583	0.940311	0.0622705		0.823489	1.07371
	var(e.zHannumAgeEAA)	0.500607	0.0152428		0.471606	0.531392	0.48465	0.0290416		0.428749	0.54784	0.698188	0.0233588		0.653874	0.745504	0.677921	0.0300864		0.620253	0.740952
	var(e.zDunedinPoAm)	0.919543	0.0279989		0.866272	0.97609	0.999258	0.0652396		0.874353	1.14201	0.952332	0.031827		0.891952	1.0168	0.928016	0.0434662		0.844903	1.0193
	var(e.zPhenoAgeEAA)	0.438069	0.0133374		0.412693	0.465006	0.424695	0.0167133		0.391852	0.460291	0.892924	0.0298315		0.836329	0.953349	0.936686	0.0603056		0.823345	1.06563
	var(e.zGrimAgeMortEAA)	0.412139	0.0125505		0.38826	0.437486	0.401302	0.0181749		0.3658	0.44025	0.490773	0.016401		0.459658	0.523995	0.486468	0.0293653		0.431059	0.548998
Footnote. Values are coefficients, standard errors (SE), two-sided P values, and 95% confidence intervals (CI) from the full GSEM sensitivity models that included the inverse Mills ratio (IMR). NHANES and HRS models are shown without and with survey-design adjustment (weights, strata, and primary sampling units). For survey-adjusted models, Stata reports linearized estimates. Blank cells indicate…
