# Supplementary material for: Healthy Eating Index, Epigenetic Age Acceleration and Mortality Risk in US Adults
Source: Aging Cell. 2026 May 5;25(5):e70504. doi: 10.1111/acel.70504 (PMC13143866; doi:10.1111/acel.70504)
Supplement: Supplementary file 6 — DATA S1: acel70504‐sup‐0006‐DataS1.xlsx. [file ACEL-25-e70504-s010.xlsx]

## Sheet: NHANES
	zHorvathAgeEAA	zHannumAgeEAA	zPhenoAgeEAA	zGrimAgeMortEAA	zDunedinPoAm	ses	hei2015_total_score
zHorvathAgeEAA	1	0.64612	0.625007	0.237112	0.141074	0.0136901	-0.0266935
zHannumAgeEAA	0.64612	1	0.617285	0.284751	0.214997	-0.0866258	-0.0685667
zPhenoAgeEAA	0.625007	0.617285	1	0.4014	0.37368	-0.103035	-0.0615766
zGrimAgeMortEAA	0.237112	0.284751	0.4014	1	0.699582	-0.110352	-0.141666
zDunedinPoAm	0.141074	0.214997	0.37368	0.699582	1	-0.133865	-0.109992
hei2015_total_score	-0.0266935	-0.0685667	-0.0615766	-0.141666	-0.109992	1	0.150917
ses	0.0136901	-0.0866258	-0.103035	-0.110352	-0.133865	0.150917	1

## Sheet: HRS
	zHorvathAgeEAA	zHannumAgeEAA	zPhenoAgeEAA	zGrimAgeMortEAA	zDunedinPoAm	ses	hei2015_total_score
zHorvathAgeEAA	1	0.431952	0.267446	0.108379	0.115017	0.00880436	-0.0352271
zHannumAgeEAA	0.431952	1	0.403236	0.255883	0.162173	-0.00769658	-0.108499
zPhenoAgeEAA	0.267446	0.403236	1	0.345052	0.214386	-0.0675421	-0.0798956
zGrimAgeMortEAA	0.108379	0.255883	0.345052	1	0.631229	-0.187504	-0.227835
zDunedinPoAm	0.115017	0.162173	0.214386	0.631229	1	-0.136123	-0.142318
ses	0.00880436	-0.00769658	-0.0675421	-0.187504	-0.136123	1	0.136787
hei2015_total_score	-0.0352271	-0.108499	-0.0798956	-0.227835	-0.142318	0.136787	1
