# Supplementary material for: Healthy Eating Index, Epigenetic Age Acceleration and Mortality Risk in US Adults
Source: Aging Cell. 2026 May 5;25(5):e70504. doi: 10.1111/acel.70504 (PMC13143866; doi:10.1111/acel.70504)
Supplement: Supplementary file 7 — DATA S2: acel70504‐sup‐0007‐DataS2.xlsx. [file ACEL-25-e70504-s012.xlsx]

## Sheet: NHANES
	LnHR	SE	HR	LCL	UCL
zHorvathAgeEAA	0.123	0.0386	1.13088	1.04848	1.21976
zHannumAgeEAA	0.214	0.0393	1.23862	1.1468	1.3378
zPhenoAgeEAA	0.27	0.0443	1.30996	1.20102	1.42879
zGrimAgeMortEAA	0.477	0.0422	1.61123	1.48333	1.75017
zDunedinPoAm	0.317	0.039	1.373	1.27196	1.48207
zhei2015_total_score	-0.112	0.0389	0.894044	0.828413	0.964876
zses	-0.382	0.0486	0.682495	0.620484	0.750704

## Sheet: HRS
	LnHR	SE	HR	LCL	UCL
zHorvathAgeEAA	-0.0543	0.0663	0.947148	0.83173	1.07858
zHannumAgeEAA	0.177	0.0536	1.19363	1.0746	1.32585
zPhenoAgeEAA	0.177	0.0613	1.19363	1.0585	1.34601
zGrimAgeMortEAA	0.567	0.0706	1.76297	1.53514	2.02461
zDunedinPoAm	0.337	0.0674	1.40074	1.2274	1.59856
zhei2015_total_score	-0.282	0.0682	0.754274	0.659897	0.862148
zses	-0.51	0.0744	0.600496	0.519014	0.694769
