# Supplementary material for: Healthy Eating Index, Epigenetic Age Acceleration and Mortality Risk in US Adults
Source: Aging Cell. 2026 May 5;25(5):e70504. doi: 10.1111/acel.70504 (PMC13143866; doi:10.1111/acel.70504)
Supplement: Supplementary file 8 — DATA S3: acel70504‐sup‐0008‐DataS3.xlsx. [file ACEL-25-e70504-s011.xlsx]

## Sheet: NHANES
Parameter	Coefficient	Std. err.	z	P>z	LCL	UCL	EPICLOCK
tereri	-0.0248157	0.0399817	-0.62	0.535	-0.103179	0.053547	HorvathAgeEAA
ereri_cde	-0.0247711	0.039183	-0.63	0.527	-0.101568	0.0520263	HorvathAgeEAA
ereri_intref	0.0028453	0.0055531	0.51	0.608	-0.0080386	0.0137291	HorvathAgeEAA
ereri_intmed	-0.0005138	0.0011013	-0.47	0.641	-0.0026723	0.0016447	HorvathAgeEAA
ereri_pie	-0.0023761	0.0024191	-0.98	0.326	-0.0071175	0.0023653	HorvathAgeEAA
terira	0.975184	0.0399817	24.39	0	0.896822	1.05355	HorvathAgeEAA
p_cde	0.9982	0.217264	4.59	0	0.572371	1.42403	HorvathAgeEAA
p_intref	-0.114656	0.318777	-0.36	0.719	-0.739447	0.510134	HorvathAgeEAA
p_intmed	0.0207047	0.0609695	0.34	0.734	-0.0987933	0.140203	HorvathAgeEAA
p_pie	0.0957516	0.174749	0.55	0.584	-0.24675	0.438253	HorvathAgeEAA
op_m	0.116456	0.223222	0.52	0.602	-0.321052	0.553964	HorvathAgeEAA
op_ati	-0.0939518	0.262411	-0.36	0.72	-0.608268	0.420364	HorvathAgeEAA
op_e	0.0017999	0.217263	0.01	0.993	-0.424028	0.427628	HorvathAgeEAA
tereri	-0.0290441	0.0409826	-0.71	0.479	-0.109369	0.0512803	HannumAgeEAA
ereri_cde	-0.0214206	0.0388659	-0.55	0.582	-0.0975963	0.0547552	HannumAgeEAA
ereri_intref	0.0051325	0.0087582	0.59	0.558	-0.0120332	0.0222982	HannumAgeEAA
ereri_intmed	-0.0014845	0.002673	-0.56	0.579	-0.0067236	0.0037546	HannumAgeEAA
ereri_pie	-0.0112716	0.0045319	-2.49	0.013	-0.0201539	-0.0023892	HannumAgeEAA
terira	0.970956	0.0409826	23.69	0	0.890631	1.05128	HannumAgeEAA
p_cde	0.737518	0.367502	2.01	0.045	0.0172276	1.45781	HannumAgeEAA
p_intref	-0.176715	0.457848	-0.39	0.7	-1.07408	0.72065	HannumAgeEAA
p_intmed	0.0511128	0.139617	0.37	0.714	-0.222532	0.324758	HannumAgeEAA
p_pie	0.388084	0.547559	0.71	0.478	-0.685112	1.46128	HannumAgeEAA
op_m	0.439197	0.666614	0.66	0.51	-0.867343	1.74574	HannumAgeEAA
op_ati	-0.125602	0.320692	-0.39	0.695	-0.754148	0.502943	HannumAgeEAA
op_e	0.262482	0.367502	0.71	0.475	-0.457808	0.982772	HannumAgeEAA
tereri	-0.0315294	0.0413447	-0.76	0.446	-0.112564	0.0495047	DunedinPoAm
ereri_cde	-0.0041692	0.0408713	-0.1	0.919	-0.0842755	0.0759371	DunedinPoAm
ereri_intref	-0.0057973	0.0096283	-0.6	0.547	-0.0246685	0.0130739	DunedinPoAm
ereri_intmed	0.0021526	0.0036715	0.59	0.558	-0.0050434	0.0093487	DunedinPoAm
ereri_pie	-0.0237156	0.0067436	-3.52	0	-0.0369328	-0.0104984	DunedinPoAm
terira	0.968471	0.0413447	23.42	0	0.887436	1.0495	DunedinPoAm
p_cde	0.132231	1.12786	0.12	0.907	-2.07834	2.34281	DunedinPoAm
p_intref	0.183868	0.358548	0.51	0.608	-0.518872	0.886609	DunedinPoAm
p_intmed	-0.0682729	0.124533	-0.55	0.584	-0.312352	0.175806	DunedinPoAm
p_pie	0.752173	0.975656	0.77	0.441	-1.16008	2.66442	DunedinPoAm
op_m	0.6839	0.924976	0.74	0.46	-1.12902	2.49682	DunedinPoAm
op_ati	0.115595	0.237251	0.49	0.626	-0.349407	0.580598	DunedinPoAm
op_e	0.867769	1.12786	0.77	0.442	-1.34281	3.07834	DunedinPoAm
tereri	-0.0252007	0.0397023	-0.63	0.526	-0.103016	0.0526144	PhenoAgeEAA
ereri_cde	-0.0164264	0.0392429	-0.42	0.676	-0.0933411	0.0604884	PhenoAgeEAA
ereri_intref	0.0019743	0.0119211	0.17	0.868	-0.0213906	0.0253392	PhenoAgeEAA
ereri_intmed	-0.0003373	0.0025037	-0.13	0.893	-0.0052444	0.0045698	PhenoAgeEAA
ereri_pie	-0.0104113	0.0052147	-2	0.046	-0.0206319	-0.0001907	PhenoAgeEAA
terira	0.974799	0.0397023	24.55	0	0.896984	1.05261	PhenoAgeEAA
p_cde	0.651822	0.634229	1.03	0.304	-0.591244	1.89489	PhenoAgeEAA
p_intref	-0.078342	0.506746	-0.15	0.877	-1.07155	0.914861	PhenoAgeEAA
p_intmed	0.0133849	0.106149	0.13	0.9	-0.194662	0.221432	PhenoAgeEAA
p_pie	0.413136	0.656052	0.63	0.529	-0.872702	1.69897	PhenoAgeEAA
op_m	0.426521	0.706313	0.6	0.546	-0.957827	1.81087	PhenoAgeEAA
op_ati	-0.0649571	0.401025	-0.16	0.871	-0.850953	0.721039	PhenoAgeEAA
op_e	0.348179	0.634229	0.55	0.583	-0.894887	1.59124	PhenoAgeEAA
tereri	-0.0216336	0.044142	-0.49	0.624	-0.10815	0.0648832	GrimAgeMortEAA
ereri_cde	0.0144003	0.0400192	0.36	0.719	-0.0640359	0.0928365	GrimAgeMortEAA
ereri_intref	0.0128196	0.0177524	0.72	0.47	-0.0219744	0.0476137	GrimAgeMortEAA
ereri_intmed	-0.0044215	0.0058274	-0.76	0.448	-0.0158431	0.007	GrimAgeMortEAA
ereri_pie	-0.0444321	0.0093895	-4.73	0	-0.0628352	-0.0260289	GrimAgeMortEAA
terira	0.978366	0.044142	22.16	0	0.891849	1.06488	GrimAgeMortEAA
p_cde	-0.665646	3.15998	-0.21	0.833	-6.8591	5.52781	GrimAgeMortEAA
p_intref	-0.592579	1.75328	-0.34	0.735	-4.02894	2.84379	GrimAgeMortEAA
p_intmed	0.204383	0.612079	0.33	0.738	-0.995269	1.40403	GrimAgeMortEAA
p_pie	2.05384	4.14414	0.5	0.62	-6.06852	10.1762	GrimAgeMortEAA
op_m	2.25822	4.72395	0.48	0.633	-7.00055	11.517	GrimAgeMortEAA
op_ati	-0.388196	1.14606	-0.34	0.735	-2.63444	1.85805	GrimAgeMortEAA
op_e	1.66565	3.15998	0.53	0.598	-4.52781	7.8591	GrimAgeMortEAA

## Sheet: HRS
Parameter	Coefficient	Std. err.	z	P>z	LCL	UCL	EPICLOCK
tereri	-0.174018	0.0586925	-2.96	0.003	-0.289053	-0.0589826	HorvathAgeEAA
ereri_cde	-0.174893	0.0578946	-3.02	0.003	-0.288364	-0.0614214	HorvathAgeEAA
ereri_intref	0.0003755	0.0022852	0.16	0.869	-0.0041034	0.0048544	HorvathAgeEAA
ereri_intmed	0.0001527	0.000995	0.15	0.878	-0.0017975	0.0021028	HorvathAgeEAA
ereri_pie	0.0003467	0.0011508	0.3	0.763	-0.0019089	0.0026023	HorvathAgeEAA
terira	0.825982	0.0586925	14.07	0	0.710947	0.941017	HorvathAgeEAA
p_cde	1.00503	0.0200777	50.06	0	0.965676	1.04438	HorvathAgeEAA
p_intref	-0.0021579	0.0133348	-0.16	0.871	-0.0282936	0.0239779	HorvathAgeEAA
p_intmed	-0.0008773	0.0057882	-0.15	0.88	-0.012222	0.0104674	HorvathAgeEAA
p_pie	-0.0019922	0.0067053	-0.3	0.766	-0.0151344	0.0111499	HorvathAgeEAA
op_m	-0.0028695	0.0082166	-0.35	0.727	-0.0189738	0.0132347	HorvathAgeEAA
op_ati	-0.0030352	0.0185851	-0.16	0.87	-0.0394614	0.033391	HorvathAgeEAA
op_e	-0.0050274	0.0200777	-0.25	0.802	-0.044379	0.0343241	HorvathAgeEAA
tereri	-0.177128	0.0566551	-3.13	0.002	-0.28817	-0.0660859	HannumAgeEAA
ereri_cde	-0.16235	0.0569629	-2.85	0.004	-0.273995	-0.0507048	HannumAgeEAA
ereri_intref	-0.0063874	0.0075744	-0.84	0.399	-0.021233	0.0084582	HannumAgeEAA
ereri_intmed	0.004171	0.0043515	0.96	0.338	-0.0043578	0.0126999	HannumAgeEAA
ereri_pie	-0.0125613	0.0054916	-2.29	0.022	-0.0233245	-0.001798	HannumAgeEAA
terira	0.822872	0.0566551	14.52	0	0.71183	0.933914	HannumAgeEAA
p_cde	0.916571	0.047165	19.43	0	0.824129	1.00901	HannumAgeEAA
p_intref	0.0360611	0.0436209	0.83	0.408	-0.0494343	0.121556	HannumAgeEAA
p_intmed	-0.0235482	0.0247117	-0.95	0.341	-0.0719823	0.0248858	HannumAgeEAA
p_pie	0.0709165	0.037568	1.89	0.059	-0.0027156	0.144548	HannumAgeEAA
op_m	0.0473682	0.0384948	1.23	0.219	-0.0280802	0.122817	HannumAgeEAA
op_ati	0.0125128	0.0231299	0.54	0.589	-0.032821	0.0578467	HannumAgeEAA
op_e	0.0834293	0.047165	1.77	0.077	-0.0090124	0.175871	HannumAgeEAA
tereri	-0.14964	0.0578735	-2.59	0.01	-0.26307	-0.0362101	DunedinPoAm
ereri_cde	-0.113241	0.0588765	-1.92	0.054	-0.228637	0.0021544	DunedinPoAm
ereri_intref	-0.0200393	0.0095612	-2.1	0.036	-0.0387788	-0.0012997	DunedinPoAm
ereri_intmed	0.0135932	0.0065807	2.07	0.039	0.0006953	0.0264912	DunedinPoAm
ereri_pie	-0.0299526	0.0096357	-3.11	0.002	-0.0488383	-0.0110668	DunedinPoAm
terira	0.85036	0.0578735	14.69	0	0.73693	0.96379	DunedinPoAm
p_cde	0.756759	0.129396	5.85	0	0.503148	1.01037	DunedinPoAm
p_intref	0.133916	0.0824435	1.62	0.104	-0.0276697	0.295503	DunedinPoAm
p_intmed	-0.0908394	0.0553519	-1.64	0.101	-0.199327	0.0176484	DunedinPoAm
p_pie	0.200164	0.0956919	2.09	0.036	0.0126113	0.387717	DunedinPoAm
op_m	0.109325	0.0802264	1.36	0.173	-0.0479162	0.266565	DunedinPoAm
op_ati	0.0430771	0.05007	0.86	0.39	-0.0550583	0.141212	DunedinPoAm
op_e	0.243241	0.129396	1.88	0.06	-0.0103697	0.496852	DunedinPoAm
tereri	-0.167041	0.0587109	-2.85	0.004	-0.282112	-0.0519695	PhenoAgeEAA
ereri_cde	-0.147952	0.0578454	-2.56	0.011	-0.261327	-0.0345771	PhenoAgeEAA
ereri_intref	-0.0173944	0.0091699	-1.9	0.058	-0.035367	0.0005782	PhenoAgeEAA
ereri_intmed	0.0097646	0.0048551	2.01	0.044	0.0002488	0.0192803	PhenoAgeEAA
ereri_pie	-0.011459	0.005485	-2.09	0.037	-0.0222094	-0.0007086	PhenoAgeEAA
terira	0.832959	0.0587109	14.19	0	0.717888	0.94803	PhenoAgeEAA
p_cde	0.885724	0.071683	12.36	0	0.745227	1.02622	PhenoAgeEAA
p_intref	0.104133	0.062029	1.68	0.093	-0.0174419	0.225707	PhenoAgeEAA
p_intmed	-0.0584562	0.036475	-1.6	0.109	-0.129946	0.0130335	PhenoAgeEAA
p_pie	0.0685999	0.0389112	1.76	0.078	-0.0076647	0.144865	PhenoAgeEAA
op_m	0.0101437	0.0210042	0.48	0.629	-0.0310238	0.0513113	PhenoAgeEAA
op_ati	0.0456765	0.0550904	0.83	0.407	-0.0622987	0.153652	PhenoAgeEAA
op_e	0.114276	0.071683	1.59	0.111	-0.0262197	0.254773	PhenoAgeEAA
tereri	-0.159386	0.0587733	-2.71	0.007	-0.274579	-0.0441922	GrimAgeMortEAA
ereri_cde	-0.0796951	0.0606811	-1.31	0.189	-0.198628	0.0392377	GrimAgeMortEAA
ereri_intref	-0.0238882	0.0161614	-1.48	0.139	-0.0555639	0.0077875	GrimAgeMortEAA
ereri_intmed	0.0144193	0.0085511	1.69	0.092	-0.0023406	0.0311792	GrimAgeMortEAA
ereri_pie	-0.0702217	0.0139075	-5.05	0	-0.0974799	-0.0429634	GrimAgeMortEAA
terira	0.840614	0.0587733	14.3	0	0.725421	0.955808	GrimAgeMortEAA
p_cde	0.500014	0.210041	2.38	0.017	0.0883417	0.911687	GrimAgeMortEAA
p_intref	0.149877	0.112841	1.33	0.184	-0.0712877	0.371041	GrimAgeMortEAA
p_intmed	-0.0904679	0.0547122	-1.65	0.098	-0.197702	0.0167659	GrimAgeMortEAA
p_pie	0.440577	0.172927	2.55	0.011	0.101647	0.779507	GrimAgeMortEAA
op_m	0.350109	0.163616	2.14	0.032	0.029428	0.67079	GrimAgeMortEAA
op_ati	0.0594087	0.0628134	0.95	0.344	-0.0637033	0.182521	GrimAgeMortEAA
op_e	0.499986	0.210041	2.38	0.017	0.0883131	0.911658	GrimAgeMortEAA

## Sheet: LEGEND
Supplementary Datasheet 3. Four-way decomposition of the associations between HEI-2015, epigenetic age acceleration, and mortality across NHANES and HRS
This datasheet presents cohort-specific four-way decomposition analyses partitioning the total effect of HEI-2015 on all-cause mortality into controlled direct effects, reference interaction, mediated interaction, and pure indirect effects through standardized epigenetic age acceleration (EAA) measures.
Estimates include effect sizes with 95% confidence intervals and p-values, derived from counterfactual-based mediation models adjusted for demographic and relevant covariates. Results quantify the relative contributions of mediation and interaction pathways linking frailty to mortality through biological aging markers.
