# Supplementary material for: Healthy Eating Index, Epigenetic Age Acceleration and Mortality Risk in US Adults
Source: Aging Cell. 2026 May 5;25(5):e70504. doi: 10.1111/acel.70504 (PMC13143866; doi:10.1111/acel.70504)
Supplement: Supplementary file 9 — DATA S4: acel70504‐sup‐0009‐DataS4.xlsx. [file ACEL-25-e70504-s006.xlsx]

## Sheet: NHANES
Parameter	Coefficient	Std. err.	z	P>z	LCL	UCL	EPICLOCK
tereri	0.111804	0.0454834	2.46	0.014	0.0226586	0.20095	HorvathAgeEAA
ereri_cde	0.112124	0.0452731	2.48	0.013	0.02339	0.200857	HorvathAgeEAA
ereri_intref	-0.0003016	0.0011537	-0.26	0.794	-0.0025628	0.0019596	HorvathAgeEAA
ereri_intmed	-0.0006032	0.0012751	-0.47	0.636	-0.0031024	0.0018959	HorvathAgeEAA
ereri_pie	0.0005856	0.0010894	0.54	0.591	-0.0015496	0.0027208	HorvathAgeEAA
terira	1.1118	0.0454834	24.44	0	1.02266	1.20095	HorvathAgeEAA
p_cde	1.00286	0.0112089	89.47	0	0.980886	1.02483	HorvathAgeEAA
p_intref	-0.0026975	0.0103209	-0.26	0.794	-0.0229261	0.0175312	HorvathAgeEAA
p_intmed	-0.0053956	0.0119986	-0.45	0.653	-0.0289124	0.0181213	HorvathAgeEAA
p_pie	0.0052375	0.0098707	0.53	0.596	-0.0141087	0.0245837	HorvathAgeEAA
op_m	-0.0001581	0.0140562	-0.01	0.991	-0.0277078	0.0273916	HorvathAgeEAA
op_ati	-0.008093	0.0150088	-0.54	0.59	-0.0375097	0.0213236	HorvathAgeEAA
op_e	-0.0028555	0.0112089	-0.25	0.799	-0.0248246	0.0191135	HorvathAgeEAA
tereri	0.213825	0.0483142	4.43	0	0.119131	0.308519	HannumAgeEAA
ereri_cde	0.214586	0.0481907	4.45	0	0.120134	0.309038	HannumAgeEAA
ereri_intref	-0.0001783	0.0014835	-0.12	0.904	-0.0030859	0.0027294	HannumAgeEAA
ereri_intmed	-0.0020176	0.003528	-0.57	0.567	-0.0089324	0.0048971	HannumAgeEAA
ereri_pie	0.0014351	0.0026827	0.53	0.593	-0.0038229	0.0066931	HannumAgeEAA
terira	1.21382	0.0483142	25.12	0	1.11913	1.30852	HannumAgeEAA
p_cde	1.00356	0.0180029	55.74	0	0.968273	1.03884	HannumAgeEAA
p_intref	-0.0008337	0.0069222	-0.12	0.904	-0.014401	0.0127337	HannumAgeEAA
p_intmed	-0.0094359	0.0166929	-0.57	0.572	-0.0421533	0.0232816	HannumAgeEAA
p_pie	0.0067115	0.0124535	0.54	0.59	-0.0176969	0.0311199	HannumAgeEAA
op_m	-0.0027243	0.0232028	-0.12	0.907	-0.0482011	0.0427524	HannumAgeEAA
op_ati	-0.0102695	0.0144457	-0.71	0.477	-0.0385826	0.0180436	HannumAgeEAA
op_e	-0.003558	0.018003	-0.2	0.843	-0.0388431	0.0317271	HannumAgeEAA
tereri	0.338011	0.05376	6.29	0	0.232644	0.443379	DunedinPoAm
ereri_cde	0.334232	0.0526081	6.35	0	0.231122	0.437342	DunedinPoAm
ereri_intref	0.0005408	0.0020927	0.26	0.796	-0.0035608	0.0046425	DunedinPoAm
ereri_intmed	0.0028662	0.0049613	0.58	0.563	-0.0068578	0.0125902	DunedinPoAm
ereri_pie	0.0003726	0.0036622	0.1	0.919	-0.0068053	0.0075504	DunedinPoAm
terira	1.33801	0.05376	24.89	0	1.23264	1.44338	DunedinPoAm
p_cde	0.988818	0.0249085	39.7	0	0.939998	1.03764	DunedinPoAm
p_intref	0.0016	0.0061452	0.26	0.795	-0.0104443	0.0136443	DunedinPoAm
p_intmed	0.0084796	0.0144433	0.59	0.557	-0.0198288	0.0367879	DunedinPoAm
p_pie	0.0011023	0.0108211	0.1	0.919	-0.0201068	0.0223113	DunedinPoAm
op_m	0.0095818	0.0190886	0.5	0.616	-0.0278312	0.0469948	DunedinPoAm
op_ati	0.0100796	0.019761	0.51	0.61	-0.0286512	0.0488103	DunedinPoAm
op_e	0.0111819	0.0249085	0.45	0.653	-0.0376379	0.0600016	DunedinPoAm
tereri	0.262068	0.056538	4.64	0	0.151256	0.372881	PhenoAgeEAA
ereri_cde	0.261835	0.0562367	4.66	0	0.151613	0.372056	PhenoAgeEAA
ereri_intref	-0.0001172	0.0006197	-0.19	0.85	-0.0013318	0.0010973	PhenoAgeEAA
ereri_intmed	-0.0004545	0.0032385	-0.14	0.888	-0.0068019	0.0058928	PhenoAgeEAA
ereri_pie	0.0008054	0.0019773	0.41	0.684	-0.00307	0.0046809	PhenoAgeEAA
terira	1.26207	0.056538	22.32	0	1.15126	1.37288	PhenoAgeEAA
p_cde	0.999108	0.0148259	67.39	0	0.97005	1.02817	PhenoAgeEAA
p_intref	-0.0004473	0.0023718	-0.19	0.85	-0.0050958	0.0042013	PhenoAgeEAA
p_intmed	-0.0017344	0.0124046	-0.14	0.889	-0.0260469	0.0225781	PhenoAgeEAA
p_pie	0.0030734	0.0075604	0.41	0.684	-0.0117447	0.0178915	PhenoAgeEAA
op_m	0.001339	0.0142289	0.09	0.925	-0.0265492	0.0292273	PhenoAgeEAA
op_ati	-0.0021816	0.0140235	-0.16	0.876	-0.0296672	0.0253039	PhenoAgeEAA
op_e	0.0008918	0.0148259	0.06	0.952	-0.0281664	0.0299499	PhenoAgeEAA
tereri	0.548469	0.0670344	8.18	0	0.417084	0.679854	GrimAgeMortEAA
ereri_cde	0.555843	0.0678018	8.2	0	0.422954	0.688732	GrimAgeMortEAA
ereri_intref	0.0014532	0.0040544	0.36	0.72	-0.0064933	0.0093998	GrimAgeMortEAA
ereri_intmed	-0.0069788	0.0090194	-0.77	0.439	-0.0246565	0.0106989	GrimAgeMortEAA
ereri_pie	-0.0018487	0.0051094	-0.36	0.717	-0.011863	0.0081656	GrimAgeMortEAA
terira	1.54847	0.0670344	23.1	0	1.41708	1.67985	GrimAgeMortEAA
p_cde	1.01344	0.0148938	68.04	0	0.984254	1.04264	GrimAgeMortEAA
p_intref	0.0026496	0.007394	0.36	0.72	-0.0118424	0.0171416	GrimAgeMortEAA
p_intmed	-0.0127241	0.0164907	-0.77	0.44	-0.0450453	0.019597	GrimAgeMortEAA
p_pie	-0.0033707	0.0093101	-0.36	0.717	-0.0216182	0.0148768	GrimAgeMortEAA
op_m	-0.0160948	0.0216023	-0.75	0.456	-0.0584345	0.0262448	GrimAgeMortEAA
op_ati	-0.0100745	0.0104159	-0.97	0.333	-0.0304894	0.0103403	GrimAgeMortEAA
op_e	-0.0134452	0.0148938	-0.9	0.367	-0.0426366	0.0157461	GrimAgeMortEAA

## Sheet: HRS
Parameter	Coefficient	Std. err.	z	P>z	LCL	UCL	EPICLOCK
tereri	-0.0161451	0.0692155	-0.23	0.816	-0.151805	0.119515	HorvathAgeEAA
ereri_cde	-0.0218935	0.0633604	-0.35	0.73	-0.146077	0.102291	HorvathAgeEAA
ereri_intref	0.0027145	0.0140354	0.19	0.847	-0.0247943	0.0302233	HorvathAgeEAA
ereri_intmed	0.0001892	0.0011788	0.16	0.872	-0.0021212	0.0024997	HorvathAgeEAA
ereri_pie	0.0028446	0.0045826	0.62	0.535	-0.0061371	0.0118264	HorvathAgeEAA
terira	0.983855	0.0692155	14.21	0	0.848195	1.11952	HorvathAgeEAA
p_cde	1.35604	2.16672	0.63	0.531	-2.89065	5.60273	HorvathAgeEAA
p_intref	-0.168131	1.35998	-0.12	0.902	-2.83364	2.49738	HorvathAgeEAA
p_intmed	-0.0117205	0.108082	-0.11	0.914	-0.223557	0.200116	HorvathAgeEAA
p_pie	-0.176192	0.828243	-0.21	0.832	-1.79952	1.44713	HorvathAgeEAA
op_m	-0.187912	0.917708	-0.2	0.838	-1.98659	1.61076	HorvathAgeEAA
op_ati	-0.179852	1.46654	-0.12	0.902	-3.05422	2.69452	HorvathAgeEAA
op_e	-0.356043	2.16672	-0.16	0.869	-4.60273	3.89065	HorvathAgeEAA
tereri	0.214393	0.0645501	3.32	0.001	0.0878774	0.340909	HannumAgeEAA
ereri_cde	0.185208	0.0607851	3.05	0.002	0.0660709	0.304344	HannumAgeEAA
ereri_intref	0.0102855	0.0165939	0.62	0.535	-0.022238	0.0428091	HannumAgeEAA
ereri_intmed	0.005622	0.0065359	0.86	0.39	-0.007188	0.0184321	HannumAgeEAA
ereri_pie	0.013278	0.0066886	1.99	0.047	0.0001687	0.0263874	HannumAgeEAA
terira	1.21439	0.0645501	18.81	0	1.08788	1.34091	HannumAgeEAA
p_cde	0.863869	0.109908	7.86	0	0.648454	1.07928	HannumAgeEAA
p_intref	0.0479751	0.0741324	0.65	0.518	-0.0973218	0.193272	HannumAgeEAA
p_intmed	0.0262231	0.028315	0.93	0.354	-0.0292733	0.0817194	HannumAgeEAA
p_pie	0.0619331	0.0345904	1.79	0.073	-0.0058629	0.129729	HannumAgeEAA
op_m	0.0881562	0.0476416	1.85	0.064	-0.0052197	0.181532	HannumAgeEAA
op_ati	0.0741982	0.101253	0.73	0.464	-0.124253	0.27265	HannumAgeEAA
op_e	0.136131	0.109908	1.24	0.215	-0.0792837	0.351546	HannumAgeEAA
tereri	0.345535	0.086072	4.01	0	0.176837	0.514233	DunedinPoAm
ereri_cde	0.289641	0.0852033	3.4	0.001	0.122646	0.456636	DunedinPoAm
ereri_intref	0.0219135	0.0177255	1.24	0.216	-0.0128279	0.0566549	DunedinPoAm
ereri_intmed	0.0194203	0.0103153	1.88	0.06	-0.0007974	0.0396379	DunedinPoAm
ereri_pie	0.0145606	0.0085991	1.69	0.09	-0.0022933	0.0314145	DunedinPoAm
terira	1.34553	0.086072	15.63	0	1.17684	1.51423	DunedinPoAm
p_cde	0.838238	0.0905483	9.26	0	0.660767	1.01571	DunedinPoAm
p_intref	0.063419	0.0511067	1.24	0.215	-0.0367483	0.163586	DunedinPoAm
p_intmed	0.0562034	0.0292405	1.92	0.055	-0.0011069	0.113514	DunedinPoAm
p_pie	0.0421393	0.0262546	1.61	0.108	-0.0093188	0.0935973	DunedinPoAm
op_m	0.0983427	0.0440711	2.23	0.026	0.0119648	0.184721	DunedinPoAm
op_ati	0.119622	0.0775115	1.54	0.123	-0.0322974	0.271542	DunedinPoAm
op_e	0.161762	0.0905483	1.79	0.074	-0.0157099	0.339233	DunedinPoAm
tereri	0.278615	0.0748571	3.72	0	0.131898	0.425332	PhenoAgeEAA
ereri_cde	0.208523	0.060964	3.42	0.001	0.089036	0.328011	PhenoAgeEAA
ereri_intref	0.0467553	0.0248715	1.88	0.06	-0.0019918	0.0955025	PhenoAgeEAA
ereri_intmed	0.0139251	0.0074002	1.88	0.06	-0.0005791	0.0284292	PhenoAgeEAA
ereri_pie	0.0094114	0.0055242	1.7	0.088	-0.0014158	0.0202387	PhenoAgeEAA
terira	1.27862	0.0748571	17.08	0	1.1319	1.42533	PhenoAgeEAA
p_cde	0.748428	0.0929402	8.05	0	0.566268	0.930587	PhenoAgeEAA
p_intref	0.167813	0.0727305	2.31	0.021	0.0252642	0.310362	PhenoAgeEAA
p_intmed	0.0499796	0.0225733	2.21	0.027	0.0057367	0.0942225	PhenoAgeEAA
p_pie	0.0337793	0.0199363	1.69	0.09	-0.0052951	0.0728537	PhenoAgeEAA
op_m	0.0837589	0.0372411	2.25	0.025	0.0107678	0.15675	PhenoAgeEAA
op_ati	0.217793	0.084308	2.58	0.01	0.0525521	0.383034	PhenoAgeEAA
op_e	0.251572	0.0929402	2.71	0.007	0.0694128	0.433732	PhenoAgeEAA
tereri	0.630857	0.112032	5.63	0	0.411277	0.850436	GrimAgeMortEAA
ereri_cde	0.577735	0.110268	5.24	0	0.361614	0.793856	GrimAgeMortEAA
ereri_intref	0.0112911	0.0129225	0.87	0.382	-0.0140365	0.0366187	GrimAgeMortEAA
ereri_intmed	0.0253665	0.016798	1.51	0.131	-0.007557	0.05829	GrimAgeMortEAA
ereri_pie	0.0164643	0.0133732	1.23	0.218	-0.0097466	0.0426752	GrimAgeMortEAA
terira	1.63086	0.112032	14.56	0	1.41128	1.85044	GrimAgeMortEAA
p_cde	0.915794	0.0547378	16.73	0	0.80851	1.02308	GrimAgeMortEAA
p_intref	0.0178981	0.0201999	0.89	0.376	-0.0216929	0.0574891	GrimAgeMortEAA
p_intmed	0.0402096	0.0257629	1.56	0.119	-0.0102849	0.090704	GrimAgeMortEAA
p_pie	0.0260984	0.0213968	1.22	0.223	-0.0158385	0.0680352	GrimAgeMortEAA
op_m	0.0663079	0.0361799	1.83	0.067	-0.0046035	0.137219	GrimAgeMortEAA
op_ati	0.0581076	0.044925	1.29	0.196	-0.0299437	0.146159	GrimAgeMortEAA
op_e	0.084206	0.0547378	1.54	0.124	-0.0230782	0.19149	GrimAgeMortEAA

## Sheet: LEGEND
Supplementary Datasheet 3. Four-way decomposition of the associations between epigenetic age acceleration, diet quality and mortality across NHANES and HRS
This datasheet presents cohort-specific four-way decomposition analyses partitioning the total effect of epigenetic aging metrics on all-cause mortality into controlled direct effects, reference interaction, mediated interaction, and pure indirect effects through diet quality.
Estimates include effect sizes with 95% confidence intervals and p-values, derived from counterfactual-based mediation models adjusted for demographic and relevant covariates. Results quantify the relative contributions of mediation and interaction pathways linking biological aging markers to mortality through frailty.
