# Supplementary material for: Healthy Eating Index, Epigenetic Age Acceleration and Mortality Risk in US Adults
Source: Aging Cell. 2026 May 5;25(5):e70504. doi: 10.1111/acel.70504 (PMC13143866; doi:10.1111/acel.70504)
Supplement: Supplementary file 10 — DATA S5: acel70504‐sup‐0010‐DataS5.xlsx. [file ACEL-25-e70504-s001.xlsx]

## Sheet: NHANES
Parameter	Coefficient	Std. err.	z	P>z	LCL	UCL	EPICLOCK
tereri	-0.0326667	0.0401268	-0.81	0.416	-0.111314	0.0459805	HorvathAgeEAA
ereri_cde	-0.0321275	0.0393334	-0.82	0.414	-0.10922	0.0449645	HorvathAgeEAA
ereri_intref	0.0026496	0.005967	0.44	0.657	-0.0090456	0.0143447	HorvathAgeEAA
ereri_intmed	-0.0004566	0.0011316	-0.4	0.687	-0.0026745	0.0017614	HorvathAgeEAA
ereri_pie	-0.0027322	0.0026462	-1.03	0.302	-0.0079186	0.0024542	HorvathAgeEAA
terira	0.967333	0.0401268	24.11	0	0.888686	1.04598	HorvathAgeEAA
p_cde	0.983494	0.172719	5.69	0	0.644972	1.32202	HorvathAgeEAA
p_intref	-0.0811087	0.225372	-0.36	0.719	-0.522829	0.360612	HorvathAgeEAA
p_intmed	0.013977	0.0419493	0.33	0.739	-0.0682421	0.0961961	HorvathAgeEAA
p_pie	0.0836377	0.125455	0.67	0.505	-0.16225	0.329525	HorvathAgeEAA
op_m	0.0976147	0.155169	0.63	0.529	-0.206511	0.40174	HorvathAgeEAA
op_ati	-0.0671317	0.186245	-0.36	0.719	-0.432165	0.297901	HorvathAgeEAA
op_e	0.016506	0.172719	0.1	0.924	-0.322017	0.355029	HorvathAgeEAA
tereri	-0.0378619	0.0408347	-0.93	0.354	-0.117897	0.0421727	HannumAgeEAA
ereri_cde	-0.0293405	0.039014	-0.75	0.452	-0.105807	0.0471256	HannumAgeEAA
ereri_intref	0.002898	0.0078234	0.37	0.711	-0.0124356	0.0182316	HannumAgeEAA
ereri_intmed	-0.0007985	0.0025268	-0.32	0.752	-0.0057509	0.0041539	HannumAgeEAA
ereri_pie	-0.010621	0.004425	-2.4	0.016	-0.0192938	-0.0019482	HannumAgeEAA
terira	0.962138	0.0408347	23.56	0	0.882104	1.04217	HannumAgeEAA
p_cde	0.774934	0.247639	3.13	0.002	0.28957	1.2603	HannumAgeEAA
p_intref	-0.076542	0.248821	-0.31	0.758	-0.564222	0.411138	HannumAgeEAA
p_intmed	0.0210894	0.0793221	0.27	0.79	-0.134379	0.176558	HannumAgeEAA
p_pie	0.280518	0.309015	0.91	0.364	-0.325141	0.886177	HannumAgeEAA
op_m	0.301608	0.366034	0.82	0.41	-0.415805	1.01902	HannumAgeEAA
op_ati	-0.0554525	0.170434	-0.33	0.745	-0.389497	0.278592	HannumAgeEAA
op_e	0.225066	0.247639	0.91	0.363	-0.260298	0.71043	HannumAgeEAA
tereri	-0.0311211	0.0413952	-0.75	0.452	-0.112254	0.050012	DunedinPoAm
ereri_cde	-0.0061249	0.0411533	-0.15	0.882	-0.0867839	0.0745342	DunedinPoAm
ereri_intref	-0.0050754	0.0077041	-0.66	0.51	-0.0201751	0.0100243	DunedinPoAm
ereri_intmed	0.0022506	0.0035019	0.64	0.52	-0.004613	0.0091143	DunedinPoAm
ereri_pie	-0.0221715	0.006247	-3.55	0	-0.0344155	-0.0099275	DunedinPoAm
terira	0.968879	0.0413952	23.41	0	0.887746	1.05001	DunedinPoAm
p_cde	0.196807	1.06626	0.18	0.854	-1.89302	2.28663	DunedinPoAm
p_intref	0.163086	0.30892	0.53	0.598	-0.442387	0.768559	DunedinPoAm
p_intmed	-0.072319	0.128178	-0.56	0.573	-0.323544	0.178906	DunedinPoAm
p_pie	0.712426	0.939248	0.76	0.448	-1.12847	2.55332	DunedinPoAm
op_m	0.640107	0.876717	0.73	0.465	-1.07823	2.35844	DunedinPoAm
op_ati	0.090767	0.184521	0.49	0.623	-0.270887	0.452421	DunedinPoAm
op_e	0.803193	1.06626	0.75	0.451	-1.28663	2.89302	DunedinPoAm
tereri	-0.0316436	0.039609	-0.8	0.424	-0.109276	0.0459887	PhenoAgeEAA
ereri_cde	-0.0226605	0.0393969	-0.58	0.565	-0.0998771	0.0545561	PhenoAgeEAA
ereri_intref	0.0005529	0.0104929	0.05	0.958	-0.0200129	0.0211186	PhenoAgeEAA
ereri_intmed	-2.02e-05	0.0024132	-0.01	0.993	-0.0047499	0.0047096	PhenoAgeEAA
ereri_pie	-0.0095158	0.0048804	-1.95	0.051	-0.0190812	4.96e-05	PhenoAgeEAA
terira	0.968356	0.039609	24.45	0	0.890724	1.04599	PhenoAgeEAA
p_cde	0.716117	0.431035	1.66	0.097	-0.128696	1.56093	PhenoAgeEAA
p_intref	-0.0174722	0.334882	-0.05	0.958	-0.673829	0.638884	PhenoAgeEAA
p_intmed	0.0006373	0.0764208	0.01	0.993	-0.149145	0.150419	PhenoAgeEAA
p_pie	0.300718	0.389433	0.77	0.44	-0.462557	1.06399	PhenoAgeEAA
op_m	0.301355	0.411103	0.73	0.464	-0.504392	1.1071	PhenoAgeEAA
op_ati	-0.016835	0.258515	-0.07	0.948	-0.523515	0.489845	PhenoAgeEAA
op_e	0.283883	0.431035	0.66	0.51	-0.56093	1.1287	PhenoAgeEAA
tereri	-0.0265262	0.0437689	-0.61	0.544	-0.112312	0.0592592	GrimAgeMortEAA
ereri_cde	0.0092117	0.0403564	0.23	0.819	-0.0698853	0.0883087	GrimAgeMortEAA
ereri_intref	0.010135	0.0160653	0.63	0.528	-0.0213524	0.0416223	GrimAgeMortEAA
ereri_intmed	-0.0036141	0.0055628	-0.65	0.516	-0.014517	0.0072888	GrimAgeMortEAA
ereri_pie	-0.0422588	0.0090376	-4.68	0	-0.0599721	-0.0245454	GrimAgeMortEAA
terira	0.973474	0.0437689	22.24	0	0.887688	1.05926	GrimAgeMortEAA
p_cde	-0.347267	2.07318	-0.17	0.867	-4.41062	3.71609	GrimAgeMortEAA
p_intref	-0.382073	1.05259	-0.36	0.717	-2.44512	1.68098	GrimAgeMortEAA
p_intmed	0.136247	0.383579	0.36	0.722	-0.615555	0.888048	GrimAgeMortEAA
p_pie	1.59309	2.60044	0.61	0.54	-3.50367	6.68985	GrimAgeMortEAA
op_m	1.72934	2.95081	0.59	0.558	-4.05415	7.51283	GrimAgeMortEAA
op_ati	-0.245826	0.673042	-0.37	0.715	-1.56496	1.07331	GrimAgeMortEAA
op_e	1.34727	2.07318	0.65	0.516	-2.71609	5.41062	GrimAgeMortEAA

## Sheet: HRS
Parameter	Coefficient	Std. err.	z	P>z	LCL	UCL	EPICLOCK
tereri	-0.138363	0.0669205	-2.07	0.039	-0.269525	-0.0072015	HorvathAgeEAA
ereri_cde	-0.142466	0.0638813	-2.23	0.026	-0.267671	-0.0172609	HorvathAgeEAA
ereri_intref	0.0036699	0.0102518	0.36	0.72	-0.0164233	0.0237631	HorvathAgeEAA
ereri_intmed	0.0001669	0.0010866	0.15	0.878	-0.0019628	0.0022966	HorvathAgeEAA
ereri_pie	0.0002658	0.0016211	0.16	0.87	-0.0029114	0.003443	HorvathAgeEAA
terira	0.861637	0.0669205	12.88	0	0.730475	0.992799	HorvathAgeEAA
p_cde	1.02965	0.0854321	12.05	0	0.862207	1.1971	HorvathAgeEAA
p_intref	-0.0265235	0.0794987	-0.33	0.739	-0.182338	0.129291	HorvathAgeEAA
p_intmed	-0.0012065	0.0079738	-0.15	0.88	-0.0168348	0.0144218	HorvathAgeEAA
p_pie	-0.0019209	0.0118067	-0.16	0.871	-0.0250617	0.0212199	HorvathAgeEAA
op_m	-0.0031274	0.01908	-0.16	0.87	-0.0405234	0.0342687	HorvathAgeEAA
op_ati	-0.02773	0.0831894	-0.33	0.739	-0.190778	0.135318	HorvathAgeEAA
op_e	-0.0296509	0.0854321	-0.35	0.729	-0.197095	0.137793	HorvathAgeEAA
tereri	-0.146543	0.062693	-2.34	0.019	-0.269419	-0.023667	HannumAgeEAA
ereri_cde	-0.13543	0.0629262	-2.15	0.031	-0.258763	-0.0120972	HannumAgeEAA
ereri_intref	-0.0047641	0.0059288	-0.8	0.422	-0.0163842	0.0068561	HannumAgeEAA
ereri_intmed	0.0038974	0.0043805	0.89	0.374	-0.0046882	0.012483	HannumAgeEAA
ereri_pie	-0.0102461	0.0061099	-1.68	0.094	-0.0222212	0.0017291	HannumAgeEAA
terira	0.853457	0.062693	13.61	0	0.730581	0.976333	HannumAgeEAA
p_cde	0.924168	0.0599365	15.42	0	0.806694	1.04164	HannumAgeEAA
p_intref	0.0325097	0.0436489	0.74	0.456	-0.0530406	0.11806	HannumAgeEAA
p_intmed	-0.0265958	0.0323493	-0.82	0.411	-0.0899993	0.0368077	HannumAgeEAA
p_pie	0.0699184	0.0494427	1.41	0.157	-0.0269875	0.166824	HannumAgeEAA
op_m	0.0433226	0.0442316	0.98	0.327	-0.0433698	0.130015	HannumAgeEAA
op_ati	0.005914	0.0233246	0.25	0.8	-0.0398014	0.0516294	HannumAgeEAA
op_e	0.0758324	0.0599365	1.27	0.206	-0.041641	0.193306	HannumAgeEAA
tereri	-0.124717	0.0641164	-1.95	0.052	-0.250383	0.0009489	DunedinPoAm
ereri_cde	-0.113485	0.0655789	-1.73	0.084	-0.242017	0.0150476	DunedinPoAm
ereri_intref	-0.0057064	0.0071207	-0.8	0.423	-0.0196627	0.00825	DunedinPoAm
ereri_intmed	0.0043982	0.0051304	0.86	0.391	-0.0056572	0.0144535	DunedinPoAm
ereri_pie	-0.009924	0.0069403	-1.43	0.153	-0.0235268	0.0036788	DunedinPoAm
terira	0.875283	0.0641164	13.65	0	0.749617	1.00095	DunedinPoAm
p_cde	0.909938	0.0952139	9.56	0	0.723323	1.09655	DunedinPoAm
p_intref	0.0457545	0.0624404	0.73	0.464	-0.0766265	0.168135	DunedinPoAm
p_intmed	-0.035265	0.044009	-0.8	0.423	-0.121521	0.0509911	DunedinPoAm
p_pie	0.0795723	0.0699477	1.14	0.255	-0.0575227	0.216667	DunedinPoAm
op_m	0.0443072	0.0640931	0.69	0.489	-0.0813129	0.169927	DunedinPoAm
op_ati	0.0104894	0.0398004	0.26	0.792	-0.0675179	0.0884967	DunedinPoAm
op_e	0.0900617	0.0952139	0.95	0.344	-0.096554	0.276677	DunedinPoAm
tereri	-0.144324	0.0631056	-2.29	0.022	-0.268009	-0.0206397	PhenoAgeEAA
ereri_cde	-0.132692	0.0606454	-2.19	0.029	-0.251555	-0.0138295	PhenoAgeEAA
ereri_intref	-0.0116414	0.0111925	-1.04	0.298	-0.0335783	0.0102956	PhenoAgeEAA
ereri_intmed	0.0082887	0.0057905	1.43	0.152	-0.0030604	0.0196378	PhenoAgeEAA
ereri_pie	-0.0082795	0.0059597	-1.39	0.165	-0.0199603	0.0034013	PhenoAgeEAA
terira	0.855676	0.0631056	13.56	0	0.731991	0.97936	PhenoAgeEAA
p_cde	0.919403	0.0890115	10.33	0	0.744943	1.09386	PhenoAgeEAA
p_intref	0.080661	0.0753593	1.07	0.284	-0.0670406	0.228363	PhenoAgeEAA
p_intmed	-0.0574309	0.0460005	-1.25	0.212	-0.14759	0.0327284	PhenoAgeEAA
p_pie	0.0573672	0.0447705	1.28	0.2	-0.0303814	0.145116	PhenoAgeEAA
op_m	-6.37e-05	0.0227793	0	0.998	-0.0447102	0.0445828	PhenoAgeEAA
op_ati	0.0232301	0.0782514	0.3	0.767	-0.13014	0.1766	PhenoAgeEAA
op_e	0.0805973	0.0890115	0.91	0.365	-0.0938619	0.255057	PhenoAgeEAA
tereri	-0.129543	0.0647391	-2	0.045	-0.25643	-0.0026571	GrimAgeMortEAA
ereri_cde	-0.0772033	0.06818	-1.13	0.257	-0.210834	0.0564271	GrimAgeMortEAA
ereri_intref	-0.01493	0.0180374	-0.83	0.408	-0.0502826	0.0204226	GrimAgeMortEAA
ereri_intmed	0.0113223	0.0116393	0.97	0.331	-0.0114904	0.0341349	GrimAgeMortEAA
ereri_pie	-0.0487324	0.0146101	-3.34	0.001	-0.0773677	-0.0200971	GrimAgeMortEAA
terira	0.870457	0.0647391	13.45	0	0.74357	0.997343	GrimAgeMortEAA
p_cde	0.595965	0.253372	2.35	0.019	0.0993655	1.09256	GrimAgeMortEAA
p_intref	0.115251	0.15291	0.75	0.451	-0.184447	0.414949	GrimAgeMortEAA
p_intmed	-0.0874014	0.0958883	-0.91	0.362	-0.275339	0.100536	GrimAgeMortEAA
p_pie	0.376186	0.211863	1.78	0.076	-0.0390581	0.79143	GrimAgeMortEAA
op_m	0.288785	0.190438	1.52	0.129	-0.0844676	0.662037	GrimAgeMortEAA
op_ati	0.0278496	0.0659825	0.42	0.673	-0.101474	0.157173	GrimAgeMortEAA
op_e	0.404035	0.253372	1.59	0.111	-0.0925634	0.900635	GrimAgeMortEAA

## Sheet: LEGEND
Supplementary Datasheet 3. Four-way decomposition of the associations between diet quality, epigenetic age acceleration, and mortality across NHANES and HRS: With adjustment for WBC composition
This datasheet presents cohort-specific four-way decomposition analyses partitioning the total effect of diet quality on all-cause mortality into controlled direct effects, reference interaction, mediated interaction, and pure indirect effects through standardized epigenetic age acceleration (EAA) measures.
Estimates include effect sizes with 95% confidence intervals and p-values, derived from counterfactual-based mediation models adjusted for demographic and relevant covariates. Results quantify the relative contributions of mediation and interaction pathways linking diet quality to mortality through biological aging markers.
