# Supplementary material for: Healthy Eating Index, Epigenetic Age Acceleration and Mortality Risk in US Adults
Source: Aging Cell. 2026 May 5;25(5):e70504. doi: 10.1111/acel.70504 (PMC13143866; doi:10.1111/acel.70504)
Supplement: Supplementary file 11 — DATA S6: acel70504‐sup‐0011‐DataS6.xlsx. [file ACEL-25-e70504-s009.xlsx]

## Sheet: NHANES
Parameter	Coefficient	Std. err.	z	P>z	LCL	UCL	EPICLOCK
tereri	0.123771	0.0455978	2.71	0.007	0.0344007	0.213141	HorvathAgeEAA
ereri_cde	0.12403	0.0453853	2.73	0.006	0.0350761	0.212983	HorvathAgeEAA
ereri_intref	-0.0005079	0.0011201	-0.45	0.65	-0.0027033	0.0016875	HorvathAgeEAA
ereri_intmed	-0.0005478	0.0013337	-0.41	0.681	-0.0031618	0.0020661	HorvathAgeEAA
ereri_pie	0.0007969	0.0012276	0.65	0.516	-0.0016091	0.003203	HorvathAgeEAA
terira	1.12377	0.0455978	24.65	0	1.0344	1.21314	HorvathAgeEAA
p_cde	1.00209	0.0150604	66.54	0	0.972573	1.03161	HorvathAgeEAA
p_intref	-0.0041039	0.0092344	-0.44	0.657	-0.0222029	0.0139951	HorvathAgeEAA
p_intmed	-0.0044262	0.0110987	-0.4	0.69	-0.0261792	0.0173268	HorvathAgeEAA
p_pie	0.0064389	0.0101271	0.64	0.525	-0.0134099	0.0262877	HorvathAgeEAA
op_m	0.0020126	0.0136098	0.15	0.882	-0.024662	0.0286873	HorvathAgeEAA
op_ati	-0.0085302	0.0168824	-0.51	0.613	-0.041619	0.0245586	HorvathAgeEAA
op_e	-0.0020913	0.0150605	-0.14	0.89	-0.0316093	0.0274267	HorvathAgeEAA
tereri	0.206537	0.0501468	4.12	0	0.108251	0.304823	HannumAgeEAA
ereri_cde	0.206106	0.0499107	4.13	0	0.108283	0.303929	HannumAgeEAA
ereri_intref	-0.0003914	0.0008917	-0.44	0.661	-0.0021391	0.0013564	HannumAgeEAA
ereri_intmed	-0.0011271	0.0034159	-0.33	0.741	-0.0078221	0.0055678	HannumAgeEAA
ereri_pie	0.0019497	0.0027257	0.72	0.474	-0.0033926	0.0072921	HannumAgeEAA
terira	1.20654	0.0501468	24.06	0	1.10825	1.30482	HannumAgeEAA
p_cde	0.997912	0.0237361	42.04	0	0.95139	1.04443	HannumAgeEAA
p_intref	-0.0018949	0.00431	-0.44	0.66	-0.0103424	0.0065525	HannumAgeEAA
p_intmed	-0.0054573	0.0166684	-0.33	0.743	-0.0381268	0.0272122	HannumAgeEAA
p_pie	0.0094402	0.0131107	0.72	0.472	-0.0162563	0.0351367	HannumAgeEAA
op_m	0.0039828	0.0236638	0.17	0.866	-0.0423974	0.0503631	HannumAgeEAA
op_ati	-0.0073523	0.0187923	-0.39	0.696	-0.0441845	0.0294799	HannumAgeEAA
op_e	0.0020879	0.023736	0.09	0.93	-0.0444339	0.0486097	HannumAgeEAA
tereri	0.331843	0.0575358	5.77	0	0.219075	0.444611	DunedinPoAm
ereri_cde	0.326813	0.0561314	5.82	0	0.216798	0.436829	DunedinPoAm
ereri_intref	0.0007625	0.0024624	0.31	0.757	-0.0040638	0.0055887	DunedinPoAm
ereri_intmed	0.0036426	0.0057621	0.63	0.527	-0.0076508	0.0149361	DunedinPoAm
ereri_pie	0.0006249	0.0042157	0.15	0.882	-0.0076378	0.0088876	DunedinPoAm
terira	1.33184	0.0575358	23.15	0	1.21907	1.44461	DunedinPoAm
p_cde	0.984842	0.0294672	33.42	0	0.927088	1.0426	DunedinPoAm
p_intref	0.0022976	0.0073455	0.31	0.754	-0.0120992	0.0166945	DunedinPoAm
p_intmed	0.010977	0.0170338	0.64	0.519	-0.0224086	0.0443626	DunedinPoAm
p_pie	0.001883	0.0126762	0.15	0.882	-0.0229619	0.0267279	DunedinPoAm
op_m	0.01286	0.0225024	0.57	0.568	-0.0312439	0.0569639	DunedinPoAm
op_ati	0.0132746	0.0235159	0.56	0.572	-0.0328156	0.0593649	DunedinPoAm
op_e	0.0151576	0.0294672	0.51	0.607	-0.042597	0.0729123	DunedinPoAm
tereri	0.250024	0.058204	4.3	0	0.135947	0.364102	PhenoAgeEAA
ereri_cde	0.249012	0.0578462	4.3	0	0.135635	0.362388	PhenoAgeEAA
ereri_intref	-7.33e-05	0.0013266	-0.06	0.956	-0.0026734	0.0025269	PhenoAgeEAA
ereri_intmed	-5.31e-05	0.0033769	-0.02	0.987	-0.0066717	0.0065655	PhenoAgeEAA
ereri_pie	0.0011392	0.0020757	0.55	0.583	-0.0029291	0.0052076	PhenoAgeEAA
terira	1.25002	0.058204	21.48	0	1.13595	1.3641	PhenoAgeEAA
p_cde	0.995949	0.0198952	50.06	0	0.956955	1.03494	PhenoAgeEAA
p_intref	-0.0002931	0.0053137	-0.06	0.956	-0.0107077	0.0101216	PhenoAgeEAA
p_intmed	-0.0002124	0.0135121	-0.02	0.987	-0.0266957	0.0262709	PhenoAgeEAA
p_pie	0.0045564	0.0083517	0.55	0.585	-0.0118126	0.0209254	PhenoAgeEAA
op_m	0.004344	0.0155971	0.28	0.781	-0.0262258	0.0349139	PhenoAgeEAA
op_ati	-0.0005055	0.0187733	-0.03	0.979	-0.0373005	0.0362896	PhenoAgeEAA
op_e	0.004051	0.0198952	0.2	0.839	-0.0349429	0.0430449	PhenoAgeEAA
tereri	0.533427	0.0688618	7.75	0	0.39846	0.668393	GrimAgeMortEAA
ereri_cde	0.539937	0.0696974	7.75	0	0.403332	0.676541	GrimAgeMortEAA
ereri_intref	0.0008834	0.0032509	0.27	0.786	-0.0054883	0.0072551	GrimAgeMortEAA
ereri_intmed	-0.0061707	0.009313	-0.66	0.508	-0.0244238	0.0120824	GrimAgeMortEAA
ereri_pie	-0.0012231	0.005336	-0.23	0.819	-0.0116815	0.0092354	GrimAgeMortEAA
terira	1.53343	0.0688618	22.27	0	1.39846	1.66839	GrimAgeMortEAA
p_cde	1.01221	0.0174252	58.09	0	0.978052	1.04636	GrimAgeMortEAA
p_intref	0.0016561	0.006096	0.27	0.786	-0.0102918	0.013604	GrimAgeMortEAA
p_intmed	-0.011568	0.0175048	-0.66	0.509	-0.0458768	0.0227408	GrimAgeMortEAA
p_pie	-0.0022928	0.0100001	-0.23	0.819	-0.0218926	0.0173069	GrimAgeMortEAA
op_m	-0.0138609	0.0230179	-0.6	0.547	-0.0589751	0.0312534	GrimAgeMortEAA
op_ati	-0.0099119	0.0124995	-0.79	0.428	-0.0344106	0.0145868	GrimAgeMortEAA
op_e	-0.0122047	0.0174252	-0.7	0.484	-0.0463574	0.021948	GrimAgeMortEAA

## Sheet: HRS
Parameter	Coefficient	Std. err.	z	P>z	LCL	UCL	EPICLOCK
tereri	-0.0428502	0.078192	-0.55	0.584	-0.196104	0.110403	HorvathAgeEAA
ereri_cde	-0.0500224	0.0711683	-0.7	0.482	-0.18951	0.089465	HorvathAgeEAA
ereri_intref	0.0062477	0.0162377	0.38	0.7	-0.0255777	0.0380731	HorvathAgeEAA
ereri_intmed	0.0001804	0.0011732	0.15	0.878	-0.002119	0.0024799	HorvathAgeEAA
ereri_pie	0.000744	0.0044219	0.17	0.866	-0.0079228	0.0094109	HorvathAgeEAA
terira	0.95715	0.078192	12.24	0	0.803896	1.1104	HorvathAgeEAA
p_cde	1.16738	0.621291	1.88	0.06	-0.0503306	2.38509	HorvathAgeEAA
p_intref	-0.145803	0.560284	-0.26	0.795	-1.24394	0.952333	HorvathAgeEAA
p_intmed	-0.0042111	0.0304611	-0.14	0.89	-0.0639137	0.0554915	HorvathAgeEAA
p_pie	-0.0173631	0.110273	-0.16	0.875	-0.233494	0.198768	HorvathAgeEAA
op_m	-0.0215742	0.138912	-0.16	0.877	-0.293837	0.250688	HorvathAgeEAA
op_ati	-0.150014	0.578223	-0.26	0.795	-1.28331	0.983283	HorvathAgeEAA
op_e	-0.167377	0.621291	-0.27	0.788	-1.38508	1.05033	HorvathAgeEAA
tereri	0.176973	0.0759689	2.33	0.02	0.0280768	0.325869	HannumAgeEAA
ereri_cde	0.153398	0.0717392	2.14	0.032	0.0127921	0.294005	HannumAgeEAA
ereri_intref	0.0080426	0.0126353	0.64	0.524	-0.016722	0.0328073	HannumAgeEAA
ereri_intmed	0.0050563	0.0060719	0.83	0.405	-0.0068445	0.016957	HannumAgeEAA
ereri_pie	0.0104757	0.0068245	1.54	0.125	-0.0029001	0.0238514	HannumAgeEAA
terira	1.17697	0.0759689	15.49	0	1.02808	1.32587	HannumAgeEAA
p_cde	0.86679	0.110692	7.83	0	0.649837	1.08374	HannumAgeEAA
p_intref	0.0454456	0.0679798	0.67	0.504	-0.0877924	0.178684	HannumAgeEAA
p_intmed	0.0285709	0.0316274	0.9	0.366	-0.0334177	0.0905595	HannumAgeEAA
p_pie	0.0591935	0.044171	1.34	0.18	-0.02738	0.145767	HannumAgeEAA
op_m	0.0877644	0.0576662	1.52	0.128	-0.0252593	0.200788	HannumAgeEAA
op_ati	0.0740165	0.0973245	0.76	0.447	-0.116736	0.264769	HannumAgeEAA
op_e	0.13321	0.110692	1.2	0.229	-0.0837432	0.350163	HannumAgeEAA
tereri	0.184969	0.0989078	1.87	0.061	-0.0088869	0.378825	DunedinPoAm
ereri_cde	0.161409	0.0962121	1.68	0.093	-0.0271632	0.349981	DunedinPoAm
ereri_intref	0.0092136	0.0154977	0.59	0.552	-0.0211614	0.0395886	DunedinPoAm
ereri_intmed	0.0059497	0.0073537	0.81	0.418	-0.0084633	0.0203627	DunedinPoAm
ereri_pie	0.0083965	0.0063334	1.33	0.185	-0.0040166	0.0208096	DunedinPoAm
terira	1.18497	0.0989078	11.98	0	0.991113	1.37882	DunedinPoAm
p_cde	0.872628	0.135272	6.45	0	0.607501	1.13776	DunedinPoAm
p_intref	0.0498116	0.0820238	0.61	0.544	-0.110952	0.210575	DunedinPoAm
p_intmed	0.0321661	0.0375371	0.86	0.391	-0.0414053	0.105737	DunedinPoAm
p_pie	0.0453942	0.0427039	1.06	0.288	-0.038304	0.129092	DunedinPoAm
op_m	0.0775603	0.0645074	1.2	0.229	-0.0488719	0.203992	DunedinPoAm
op_ati	0.0819777	0.11674	0.7	0.483	-0.146829	0.310785	DunedinPoAm
op_e	0.127372	0.135272	0.94	0.346	-0.137756	0.392499	DunedinPoAm
tereri	0.237194	0.09755	2.43	0.015	0.0459994	0.428389	PhenoAgeEAA
ereri_cde	0.178362	0.0770085	2.32	0.021	0.027428	0.329296	PhenoAgeEAA
ereri_intref	0.0408116	0.0288617	1.41	0.157	-0.0157563	0.0973795	PhenoAgeEAA
ereri_intmed	0.0111685	0.0083376	1.34	0.18	-0.0051729	0.0275099	PhenoAgeEAA
ereri_pie	0.0068518	0.0053532	1.28	0.201	-0.0036402	0.0173438	PhenoAgeEAA
terira	1.23719	0.09755	12.68	0	1.046	1.42839	PhenoAgeEAA
p_cde	0.751967	0.113436	6.63	0	0.529635	0.974298	PhenoAgeEAA
p_intref	0.17206	0.0904606	1.9	0.057	-0.0052394	0.34936	PhenoAgeEAA
p_intmed	0.047086	0.0298387	1.58	0.115	-0.0113968	0.105569	PhenoAgeEAA
p_pie	0.0288871	0.0224057	1.29	0.197	-0.0150274	0.0728015	PhenoAgeEAA
op_m	0.0759731	0.048395	1.57	0.116	-0.0188793	0.170825	PhenoAgeEAA
op_ati	0.219146	0.102805	2.13	0.033	0.0176525	0.42064	PhenoAgeEAA
op_e	0.248033	0.113436	2.19	0.029	0.0257017	0.470365	PhenoAgeEAA
tereri	0.497594	0.141892	3.51	0	0.219492	0.775697	GrimAgeMortEAA
ereri_cde	0.452127	0.13011	3.47	0.001	0.197117	0.707137	GrimAgeMortEAA
ereri_intref	0.0095712	0.0172332	0.56	0.579	-0.0242052	0.0433476	GrimAgeMortEAA
ereri_intmed	0.0215539	0.0245112	0.88	0.379	-0.0264872	0.0695949	GrimAgeMortEAA
ereri_pie	0.0143421	0.0135258	1.06	0.289	-0.0121679	0.0408522	GrimAgeMortEAA
terira	1.49759	0.141892	10.55	0	1.21949	1.7757	GrimAgeMortEAA
p_cde	0.908626	0.0820672	11.07	0	0.747777	1.06947	GrimAgeMortEAA
p_intref	0.0192349	0.0327813	0.59	0.557	-0.0450153	0.0834851	GrimAgeMortEAA
p_intmed	0.0433161	0.0443574	0.98	0.329	-0.0436227	0.130255	GrimAgeMortEAA
p_pie	0.0288229	0.0290306	0.99	0.321	-0.028076	0.0857218	GrimAgeMortEAA
op_m	0.072139	0.0517981	1.39	0.164	-0.0293834	0.173661	GrimAgeMortEAA
op_ati	0.0625511	0.0758342	0.82	0.409	-0.0860812	0.211183	GrimAgeMortEAA
op_e	0.091374	0.0820672	1.11	0.266	-0.0694749	0.252223	GrimAgeMortEAA

## Sheet: LEGEND
Supplementary Datasheet 3. Four-way decomposition of the associations between epigenetic age acceleration, diet quality and mortality across NHANES and HRS: WBC composition adjustment
This datasheet presents cohort-specific four-way decomposition analyses partitioning the total effect of diet quality on all-cause mortality into controlled direct effects, reference interaction, mediated interaction, and pure indirect effects through standardized epigenetic age acceleration (EAA) measures.
Estimates include effect sizes with 95% confidence intervals and p-values, derived from counterfactual-based mediation models adjusted for demographic and relevant covariates. Results quantify the relative contributions of mediation and interaction pathways linking biological aging markers to mortality through diet quality.
