# Supplementary material for: Healthy Eating Index, Epigenetic Age Acceleration and Mortality Risk in US Adults
Source: Aging Cell. 2026 May 5;25(5):e70504. doi: 10.1111/acel.70504 (PMC13143866; doi:10.1111/acel.70504)
Supplement: Supplementary file 12 — DATA S7: acel70504‐sup‐0012‐DataS7.xlsx. [file ACEL-25-e70504-s004.xlsx]

## Sheet: README
med4way results workbook: lifestyle-adjusted + energy intake-adjusted models
Included analyses	10 med4way analyses (5 HEI → clock → mortality; 5 clock → HEI → mortality)
Controls used in med4way	zAGE_HRS, SEX, NHB, HISP, OTHER, zses, physic_act_2016g1, physic_act_2016g2, smoking_2016g1, smoking_2016g2, alcohol_2016g1, alcohol_2016g2, alcohol_2016g3, energyintake_2013
Sheets
Analysis_Summary	analysis metadata for each med4way run
Decomp_Key	one row per analysis with estimate and p-value for each 4-way component
Decomp_Long	long-format 4-way decomposition table with CIs
Outcome_Models	all outcome-model coefficients/hazard ratios
Mediator_Models	all mediator-model coefficients
All_Results_Long	all parsed model and decomposition rows combined

## Sheet: Analysis_Summary
analysis_id	analysis_label	direction	exposure	mediator	outcome	outcome_model	mediator_model	a0	a1	m	covariates	fixed_values
1	HEI → zHorvathAgeEAA → Mortality	HEI_to_clock	zhei2015_total_score	zHorvathAgeEAA	TIMEyears	cox	linear	0	1	0	zAGE_HRS SEX NHB HISP OTHER zses physic_act_2016g1 physic_act_2016g2 smoking_2016g1 smoking_2016g2 alcohol_2016g1 alcohol_2016g2 alcohol_2016g3 energyintake_2013	.3875 .5966 .1507 .1261 .03181 -.01912 .1885 .2695 .4586 .4472 .4706 .1669 .2359 1851
2	HEI → zHannumAgeEAA → Mortality	HEI_to_clock	zhei2015_total_score	zHannumAgeEAA	TIMEyears	cox	linear	0	1	0	zAGE_HRS SEX NHB HISP OTHER zses physic_act_2016g1 physic_act_2016g2 smoking_2016g1 smoking_2016g2 alcohol_2016g1 alcohol_2016g2 alcohol_2016g3 energyintake_2013	.3875 .5966 .1507 .1261 .03181 -.01912 .1885 .2695 .4586 .4472 .4706 .1669 .2359 1851
3	HEI → zDunedinPoAm → Mortality	HEI_to_clock	zhei2015_total_score	zDunedinPoAm	TIMEyears	cox	linear	0	1	0	zAGE_HRS SEX NHB HISP OTHER zses physic_act_2016g1 physic_act_2016g2 smoking_2016g1 smoking_2016g2 alcohol_2016g1 alcohol_2016g2 alcohol_2016g3 energyintake_2013	.3875 .5966 .1507 .1261 .03181 -.01912 .1885 .2695 .4586 .4472 .4706 .1669 .2359 1851
4	HEI → zPhenoAgeEAA → Mortality	HEI_to_clock	zhei2015_total_score	zPhenoAgeEAA	TIMEyears	cox	linear	0	1	0	zAGE_HRS SEX NHB HISP OTHER zses physic_act_2016g1 physic_act_2016g2 smoking_2016g1 smoking_2016g2 alcohol_2016g1 alcohol_2016g2 alcohol_2016g3 energyintake_2013	.3875 .5966 .1507 .1261 .03181 -.01912 .1885 .2695 .4586 .4472 .4706 .1669 .2359 1851
5	HEI → zGrimAgeMortEAA → Mortality	HEI_to_clock	zhei2015_total_score	zGrimAgeMortEAA	TIMEyears	cox	linear	0	1	0	zAGE_HRS SEX NHB HISP OTHER zses physic_act_2016g1 physic_act_2016g2 smoking_2016g1 smoking_2016g2 alcohol_2016g1 alcohol_2016g2 alcohol_2016g3 energyintake_2013	.3875 .5966 .1507 .1261 .03181 -.01912 .1885 .2695 .4586 .4472 .4706 .1669 .2359 1851
6	zHorvathAgeEAA → HEI → Mortality	clock_to_HEI	zHorvathAgeEAA	zhei2015_total_score	TIMEyears	cox	linear	0	1	0	zAGE_HRS SEX NHB HISP OTHER zses physic_act_2016g1 physic_act_2016g2 smoking_2016g1 smoking_2016g2 alcohol_2016g1 alcohol_2016g2 alcohol_2016g3 energyintake_2013	.3875 .5966 .1507 .1261 .03181 -.01912 .1885 .2695 .4586 .4472 .4706 .1669 .2359 1851
7	zHannumAgeEAA → HEI → Mortality	clock_to_HEI	zHannumAgeEAA	zhei2015_total_score	TIMEyears	cox	linear	0	1	0	zAGE_HRS SEX NHB HISP OTHER zses physic_act_2016g1 physic_act_2016g2 smoking_2016g1 smoking_2016g2 alcohol_2016g1 alcohol_2016g2 alcohol_2016g3 energyintake_2013	.3875 .5966 .1507 .1261 .03181 -.01912 .1885 .2695 .4586 .4472 .4706 .1669 .2359 1851
8	zDunedinPoAm → HEI → Mortality	clock_to_HEI	zDunedinPoAm	zhei2015_total_score	TIMEyears	cox	linear	0	1	0	zAGE_HRS SEX NHB HISP OTHER zses physic_act_2016g1 physic_act_2016g2 smoking_2016g1 smoking_2016g2 alcohol_2016g1 alcohol_2016g2 alcohol_2016g3 energyintake_2013	.3875 .5966 .1507 .1261 .03181 -.01912 .1885 .2695 .4586 .4472 .4706 .1669 .2359 1851
9	zPhenoAgeEAA → HEI → Mortality	clock_to_HEI	zPhenoAgeEAA	zhei2015_total_score	TIMEyears	cox	linear	0	1	0	zAGE_HRS SEX NHB HISP OTHER zses physic_act_2016g1 physic_act_2016g2 smoking_2016g1 smoking_2016g2 alcohol_2016g1 alcohol_2016g2 alcohol_2016g3 energyintake_2013	.3875 .5966 .1507 .1261 .03181 -.01912 .1885 .2695 .4586 .4472 .4706 .1669 .2359 1851
10	zGrimAgeMortEAA → HEI → Mortality	clock_to_HEI	zGrimAgeMortEAA	zhei2015_total_score	TIMEyears	cox	linear	0	1	0	zAGE_HRS SEX NHB HISP OTHER zses physic_act_2016g1 physic_act_2016g2 smoking_2016g1 smoking_2016g2 alcohol_2016g1 alcohol_2016g2 alcohol_2016g3 energyintake_2013	.3875 .5966 .1507 .1261 .03181 -.01912 .1885 .2695 .4586 .4472 .4706 .1669 .2359 1851

## Sheet: Decomp_Key
analysis_id	analysis_label	direction	exposure	mediator	tereri_estimate	ereri_cde_estimate	ereri_intref_estimate	ereri_intmed_estimate	ereri_pie_estimate	terira_estimate	p_cde_estimate	p_intref_estimate	p_intmed_estimate	p_pie_estimate	op_m_estimate	op_ati_estimate	op_e_estimate	tereri_p	ereri_cde_p	ereri_intref_p	ereri_intmed_p	ereri_pie_p	terira_p	p_cde_p	p_intref_p	p_intmed_p	p_pie_p	op_m_p	op_ati_p	op_e_p
1	HEI → zHorvathAgeEAA → Mortality	HEI_to_clock	zhei2015_total_score	zHorvathAgeEAA	-0.0818012	-0.0827145	0.0011358	-4e-05	-0.0001825	0.918199	1.01117	-0.0138849	0.0004889	0.0022308	0.0027197	-0.013396	-0.0111652	0.244	0.227	0.823	0.922	0.91	0	0	0.837	0.923	0.911	0.911	0.837	0.871
2	HEI → zHannumAgeEAA → Mortality	HEI_to_clock	zhei2015_total_score	zHannumAgeEAA	-0.0920264	-0.0838052	-0.0038043	0.0016448	-0.0060616	0.907974	0.910666	0.0413391	-0.0178732	0.0658685	0.0479953	0.0234659	0.0893344	0.167	0.207	0.567	0.568	0.146	0	0	0.591	0.586	0.295	0.414	0.626	0.306
3	HEI → zDunedinPoAm → Mortality	HEI_to_clock	zhei2015_total_score	zDunedinPoAm	-0.0583051	-0.0409634	-0.0127476	0.0049035	-0.0094976	0.941695	0.702569	0.218637	-0.0841007	0.162894	0.0787937	0.134536	0.297431	0.402	0.558	0.06	0.164	0.1	0	0.068	0.45	0.479	0.444	0.525	0.494	0.44
4	HEI → zPhenoAgeEAA → Mortality	HEI_to_clock	zhei2015_total_score	zPhenoAgeEAA	-0.0507658	-0.0373502	-0.0148345	0.0083577	-0.0069389	0.949234	0.735735	0.292214	-0.164633	0.136684	-0.0279486	0.127581	0.264265	0.477	0.586	0.179	0.123	0.143	0	0.055	0.477	0.534	0.505	0.727	0.619	0.491
5	HEI → zGrimAgeMortEAA → Mortality	HEI_to_clock	zhei2015_total_score	zGrimAgeMortEAA	-0.0703935	-0.0303101	-0.0184205	0.0063938	-0.0280567	0.929607	0.430581	0.261679	-0.0908296	0.39857	0.30774	0.170849	0.569419	0.323	0.673	0.095	0.134	0.004	0	0.469	0.397	0.369	0.328	0.352	0.427	0.338
6	zHorvathAgeEAA → HEI → Mortality	clock_to_HEI	zHorvathAgeEAA	zhei2015_total_score	-0.0591432	-0.0603931	0.0015161	-3.75e-05	-0.0002287	0.940857	1.02113	-0.0256345	0.0006341	0.0038677	0.0045018	-0.0250005	-0.0211328	0.335	0.307	0.82	0.921	0.91	0	0	0.838	0.923	0.91	0.911	0.838	0.867
7	zHannumAgeEAA → HEI → Mortality	clock_to_HEI	zHannumAgeEAA	zhei2015_total_score	0.157409	0.148165	0.0036382	0.0019117	0.0036941	1.15741	0.941274	0.0231132	0.0121448	0.023468	0.0356128	0.035258	0.058726	0.011	0.016	0.677	0.584	0.322	0	0	0.674	0.578	0.333	0.32	0.64	0.483
8	zDunedinPoAm → HEI → Mortality	clock_to_HEI	zDunedinPoAm	zhei2015_total_score	0.24833	0.228013	0.0110005	0.0070886	0.0022278	1.24833	0.918186	0.0442979	0.028545	0.0089711	0.0375161	0.0728429	0.081814	0.005	0.011	0.36	0.17	0.582	0	0	0.388	0.212	0.583	0.23	0.286	0.293
9	zPhenoAgeEAA → HEI → Mortality	clock_to_HEI	zPhenoAgeEAA	zhei2015_total_score	0.221067	0.179257	0.0305758	0.0097393	0.0014954	1.22107	0.81087	0.13831	0.0440557	0.0067647	0.0508203	0.182366	0.18913	0.002	0.004	0.118	0.131	0.612	0	0	0.069	0.12	0.598	0.13	0.033	0.044
10	zGrimAgeMortEAA → HEI → Mortality	clock_to_HEI	zGrimAgeMortEAA	zhei2015_total_score	0.537446	0.511422	0.0083489	0.0142953	0.0033797	1.53745	0.951578	0.0155344	0.0265986	0.0062885	0.0328871	0.0421331	0.0484215	0	0	0.457	0.154	0.68	0	0	0.457	0.163	0.678	0.204	0.261	0.286

## Sheet: Decomp_Long
analysis_id	analysis_label	direction	exposure	mediator	term	component_label	estimate	std_err	z	p	ci_low	ci_high
1	HEI → zHorvathAgeEAA → Mortality	HEI_to_clock	zhei2015_total_score	zHorvathAgeEAA	tereri	Total excess relative risk	-0.0818012	0.0701507	-1.17	0.244	-0.219294	0.0556917
1	HEI → zHorvathAgeEAA → Mortality	HEI_to_clock	zhei2015_total_score	zHorvathAgeEAA	ereri_cde	Excess relative risk due to controlled direct effect	-0.0827145	0.0684732	-1.21	0.227	-0.21692	0.0514905
1	HEI → zHorvathAgeEAA → Mortality	HEI_to_clock	zhei2015_total_score	zHorvathAgeEAA	ereri_intref	Excess relative risk due to reference interaction	0.0011358	0.0050876	0.22	0.823	-0.0088357	0.0111073
1	HEI → zHorvathAgeEAA → Mortality	HEI_to_clock	zhei2015_total_score	zHorvathAgeEAA	ereri_intmed	Excess relative risk due to mediated interaction	-4e-05	0.0004064	-0.1	0.922	-0.0008365	0.0007565
1	HEI → zHorvathAgeEAA → Mortality	HEI_to_clock	zhei2015_total_score	zHorvathAgeEAA	ereri_pie	Excess relative risk due to pure indirect effect	-0.0001825	0.0016195	-0.11	0.91	-0.0033566	0.0029917
1	HEI → zHorvathAgeEAA → Mortality	HEI_to_clock	zhei2015_total_score	zHorvathAgeEAA	terira	Total effect risk ratio	0.918199	0.0701507	13.09	0	0.780706	1.05569
1	HEI → zHorvathAgeEAA → Mortality	HEI_to_clock	zhei2015_total_score	zHorvathAgeEAA	p_cde	Proportion controlled direct effect	1.01117	0.068532	14.75	0	0.876845	1.14549
1	HEI → zHorvathAgeEAA → Mortality	HEI_to_clock	zhei2015_total_score	zHorvathAgeEAA	p_intref	Proportion reference interaction	-0.0138849	0.0675378	-0.21	0.837	-0.146257	0.118487
1	HEI → zHorvathAgeEAA → Mortality	HEI_to_clock	zhei2015_total_score	zHorvathAgeEAA	p_intmed	Proportion mediated interaction	0.0004889	0.0050527	0.1	0.923	-0.0094143	0.0103921
1	HEI → zHorvathAgeEAA → Mortality	HEI_to_clock	zhei2015_total_score	zHorvathAgeEAA	p_pie	Proportion pure indirect effect	0.0022308	0.0198576	0.11	0.911	-0.0366894	0.041151
1	HEI → zHorvathAgeEAA → Mortality	HEI_to_clock	zhei2015_total_score	zHorvathAgeEAA	op_m	Overall proportion mediated	0.0027197	0.0243031	0.11	0.911	-0.0449135	0.0503529
1	HEI → zHorvathAgeEAA → Mortality	HEI_to_clock	zhei2015_total_score	zHorvathAgeEAA	op_ati	Overall proportion attributable to interaction	-0.013396	0.0651172	-0.21	0.837	-0.141023	0.114231
1	HEI → zHorvathAgeEAA → Mortality	HEI_to_clock	zhei2015_total_score	zHorvathAgeEAA	op_e	Overall proportion eliminated	-0.0111652	0.0685319	-0.16	0.871	-0.145485	0.123155
2	HEI → zHannumAgeEAA → Mortality	HEI_to_clock	zhei2015_total_score	zHannumAgeEAA	tereri	Total excess relative risk	-0.0920264	0.0665814	-1.38	0.167	-0.222524	0.0384708
2	HEI → zHannumAgeEAA → Mortality	HEI_to_clock	zhei2015_total_score	zHannumAgeEAA	ereri_cde	Excess relative risk due to controlled direct effect	-0.0838052	0.0664206	-1.26	0.207	-0.213987	0.0463767
2	HEI → zHannumAgeEAA → Mortality	HEI_to_clock	zhei2015_total_score	zHannumAgeEAA	ereri_intref	Excess relative risk due to reference interaction	-0.0038043	0.0066513	-0.57	0.567	-0.0168406	0.009232
2	HEI → zHannumAgeEAA → Mortality	HEI_to_clock	zhei2015_total_score	zHannumAgeEAA	ereri_intmed	Excess relative risk due to mediated interaction	0.0016448	0.0028838	0.57	0.568	-0.0040074	0.007297
2	HEI → zHannumAgeEAA → Mortality	HEI_to_clock	zhei2015_total_score	zHannumAgeEAA	ereri_pie	Excess relative risk due to pure indirect effect	-0.0060616	0.0041718	-1.45	0.146	-0.0142382	0.0021149
2	HEI → zHannumAgeEAA → Mortality	HEI_to_clock	zhei2015_total_score	zHannumAgeEAA	terira	Total effect risk ratio	0.907974	0.0665814	13.64	0	0.777477	1.03847
2	HEI → zHannumAgeEAA → Mortality	HEI_to_clock	zhei2015_total_score	zHannumAgeEAA	p_cde	Proportion controlled direct effect	0.910666	0.0872015	10.44	0	0.739754	1.08158
2	HEI → zHannumAgeEAA → Mortality	HEI_to_clock	zhei2015_total_score	zHannumAgeEAA	p_intref	Proportion reference interaction	0.0413391	0.076896	0.54	0.591	-0.109374	0.192052
2	HEI → zHannumAgeEAA → Mortality	HEI_to_clock	zhei2015_total_score	zHannumAgeEAA	p_intmed	Proportion mediated interaction	-0.0178732	0.0327876	-0.55	0.586	-0.0821358	0.0463894
2	HEI → zHannumAgeEAA → Mortality	HEI_to_clock	zhei2015_total_score	zHannumAgeEAA	p_pie	Proportion pure indirect effect	0.0658685	0.0628437	1.05	0.295	-0.0573029	0.18904
2	HEI → zHannumAgeEAA → Mortality	HEI_to_clock	zhei2015_total_score	zHannumAgeEAA	op_m	Overall proportion mediated	0.0479953	0.0587647	0.82	0.414	-0.0671813	0.163172
2	HEI → zHannumAgeEAA → Mortality	HEI_to_clock	zhei2015_total_score	zHannumAgeEAA	op_ati	Overall proportion attributable to interaction	0.0234659	0.0482183	0.49	0.626	-0.0710402	0.117972
2	HEI → zHannumAgeEAA → Mortality	HEI_to_clock	zhei2015_total_score	zHannumAgeEAA	op_e	Overall proportion eliminated	0.0893344	0.0872015	1.02	0.306	-0.0815774	0.260246
3	HEI → zDunedinPoAm → Mortality	HEI_to_clock	zhei2015_total_score	zDunedinPoAm	tereri	Total excess relative risk	-0.0583051	0.0695391	-0.84	0.402	-0.194599	0.077989
3	HEI → zDunedinPoAm → Mortality	HEI_to_clock	zhei2015_total_score	zDunedinPoAm	ereri_cde	Excess relative risk due to controlled direct effect	-0.0409634	0.0699448	-0.59	0.558	-0.178053	0.0961259
3	HEI → zDunedinPoAm → Mortality	HEI_to_clock	zhei2015_total_score	zDunedinPoAm	ereri_intref	Excess relative risk due to reference interaction	-0.0127476	0.0067859	-1.88	0.06	-0.0260477	0.0005524
3	HEI → zDunedinPoAm → Mortality	HEI_to_clock	zhei2015_total_score	zDunedinPoAm	ereri_intmed	Excess relative risk due to mediated interaction	0.0049035	0.0035202	1.39	0.164	-0.001996	0.011803
3	HEI → zDunedinPoAm → Mortality	HEI_to_clock	zhei2015_total_score	zDunedinPoAm	ereri_pie	Excess relative risk due to pure indirect effect	-0.0094976	0.0057752	-1.64	0.1	-0.0208168	0.0018217
3	HEI → zDunedinPoAm → Mortality	HEI_to_clock	zhei2015_total_score	zDunedinPoAm	terira	Total effect risk ratio	0.941695	0.0695391	13.54	0	0.805401	1.07799
3	HEI → zDunedinPoAm → Mortality	HEI_to_clock	zhei2015_total_score	zDunedinPoAm	p_cde	Proportion controlled direct effect	0.702569	0.385466	1.82	0.068	-0.0529297	1.45807
3	HEI → zDunedinPoAm → Mortality	HEI_to_clock	zhei2015_total_score	zDunedinPoAm	p_intref	Proportion reference interaction	0.218637	0.289708	0.75	0.45	-0.349181	0.786455
3	HEI → zDunedinPoAm → Mortality	HEI_to_clock	zhei2015_total_score	zDunedinPoAm	p_intmed	Proportion mediated interaction	-0.0841007	0.118887	-0.71	0.479	-0.317114	0.148913
3	HEI → zDunedinPoAm → Mortality	HEI_to_clock	zhei2015_total_score	zDunedinPoAm	p_pie	Proportion pure indirect effect	0.162894	0.212583	0.77	0.444	-0.253761	0.57955
3	HEI → zDunedinPoAm → Mortality	HEI_to_clock	zhei2015_total_score	zDunedinPoAm	op_m	Overall proportion mediated	0.0787937	0.12384	0.64	0.525	-0.163927	0.321515
3	HEI → zDunedinPoAm → Mortality	HEI_to_clock	zhei2015_total_score	zDunedinPoAm	op_ati	Overall proportion attributable to interaction	0.134536	0.196778	0.68	0.494	-0.251141	0.520214
3	HEI → zDunedinPoAm → Mortality	HEI_to_clock	zhei2015_total_score	zDunedinPoAm	op_e	Overall proportion eliminated	0.297431	0.385466	0.77	0.44	-0.458068	1.05293
4	HEI → zPhenoAgeEAA → Mortality	HEI_to_clock	zhei2015_total_score	zPhenoAgeEAA	tereri	Total excess relative risk	-0.0507658	0.0714514	-0.71	0.477	-0.190808	0.0892763
4	HEI → zPhenoAgeEAA → Mortality	HEI_to_clock	zhei2015_total_score	zPhenoAgeEAA	ereri_cde	Excess relative risk due to controlled direct effect	-0.0373502	0.0686311	-0.54	0.586	-0.171865	0.0971644
4	HEI → zPhenoAgeEAA → Mortality	HEI_to_clock	zhei2015_total_score	zPhenoAgeEAA	ereri_intref	Excess relative risk due to reference interaction	-0.0148345	0.0110348	-1.34	0.179	-0.0364623	0.0067934
4	HEI → zPhenoAgeEAA → Mortality	HEI_to_clock	zhei2015_total_score	zPhenoAgeEAA	ereri_intmed	Excess relative risk due to mediated interaction	0.0083577	0.0054244	1.54	0.123	-0.0022739	0.0189894
4	HEI → zPhenoAgeEAA → Mortality	HEI_to_clock	zhei2015_total_score	zPhenoAgeEAA	ereri_pie	Excess relative risk due to pure indirect effect	-0.0069389	0.0047398	-1.46	0.143	-0.0162288	0.002351
4	HEI → zPhenoAgeEAA → Mortality	HEI_to_clock	zhei2015_total_score	zPhenoAgeEAA	terira	Total effect risk ratio	0.949234	0.0714514	13.29	0	0.809192	1.08928
4	HEI → zPhenoAgeEAA → Mortality	HEI_to_clock	zhei2015_total_score	zPhenoAgeEAA	p_cde	Proportion controlled direct effect	0.735735	0.383575	1.92	0.055	-0.0160587	1.48753
4	HEI → zPhenoAgeEAA → Mortality	HEI_to_clock	zhei2015_total_score	zPhenoAgeEAA	p_intref	Proportion reference interaction	0.292214	0.410845	0.71	0.477	-0.513028	1.09746
4	HEI → zPhenoAgeEAA → Mortality	HEI_to_clock	zhei2015_total_score	zPhenoAgeEAA	p_intmed	Proportion mediated interaction	-0.164633	0.264905	-0.62	0.534	-0.683837	0.354571
4	HEI → zPhenoAgeEAA → Mortality	HEI_to_clock	zhei2015_total_score	zPhenoAgeEAA	p_pie	Proportion pure indirect effect	0.136684	0.205157	0.67	0.505	-0.265417	0.538786
4	HEI → zPhenoAgeEAA → Mortality	HEI_to_clock	zhei2015_total_score	zPhenoAgeEAA	op_m	Overall proportion mediated	-0.0279486	0.079922	-0.35	0.727	-0.184593	0.128696
4	HEI → zPhenoAgeEAA → Mortality	HEI_to_clock	zhei2015_total_score	zPhenoAgeEAA	op_ati	Overall proportion attributable to interaction	0.127581	0.256449	0.5	0.619	-0.37505	0.630211
4	HEI → zPhenoAgeEAA → Mortality	HEI_to_clock	zhei2015_total_score	zPhenoAgeEAA	op_e	Overall proportion eliminated	0.264265	0.383575	0.69	0.491	-0.487529	1.01606
5	HEI → zGrimAgeMortEAA → Mortality	HEI_to_clock	zhei2015_total_score	zGrimAgeMortEAA	tereri	Total excess relative risk	-0.0703935	0.071261	-0.99	0.323	-0.210063	0.0692755
5	HEI → zGrimAgeMortEAA → Mortality	HEI_to_clock	zhei2015_total_score	zGrimAgeMortEAA	ereri_cde	Excess relative risk due to controlled direct effect	-0.0303101	0.0717267	-0.42	0.673	-0.170892	0.110272
5	HEI → zGrimAgeMortEAA → Mortality	HEI_to_clock	zhei2015_total_score	zGrimAgeMortEAA	ereri_intref	Excess relative risk due to reference interaction	-0.0184205	0.0110251	-1.67	0.095	-0.0400293	0.0031884
5	HEI → zGrimAgeMortEAA → Mortality	HEI_to_clock	zhei2015_total_score	zGrimAgeMortEAA	ereri_intmed	Excess relative risk due to mediated interaction	0.0063938	0.0042643	1.5	0.134	-0.001964	0.0147516
5	HEI → zGrimAgeMortEAA → Mortality	HEI_to_clock	zhei2015_total_score	zGrimAgeMortEAA	ereri_pie	Excess relative risk due to pure indirect effect	-0.0280567	0.0098333	-2.85	0.004	-0.0473297	-0.0087837
5	HEI → zGrimAgeMortEAA → Mortality	HEI_to_clock	zhei2015_total_score	zGrimAgeMortEAA	terira	Total effect risk ratio	0.929607	0.071261	13.05	0	0.789937	1.06928
5	HEI → zGrimAgeMortEAA → Mortality	HEI_to_clock	zhei2015_total_score	zGrimAgeMortEAA	p_cde	Proportion controlled direct effect	0.430581	0.594673	0.72	0.469	-0.734957	1.59612
5	HEI → zGrimAgeMortEAA → Mortality	HEI_to_clock	zhei2015_total_score	zGrimAgeMortEAA	p_intref	Proportion reference interaction	0.261679	0.308639	0.85	0.397	-0.343242	0.8666
5	HEI → zGrimAgeMortEAA → Mortality	HEI_to_clock	zhei2015_total_score	zGrimAgeMortEAA	p_intmed	Proportion mediated interaction	-0.0908296	0.101024	-0.9	0.369	-0.288833	0.107174
5	HEI → zGrimAgeMortEAA → Mortality	HEI_to_clock	zhei2015_total_score	zGrimAgeMortEAA	p_pie	Proportion pure indirect effect	0.39857	0.407087	0.98	0.328	-0.399306	1.19644
5	HEI → zGrimAgeMortEAA → Mortality	HEI_to_clock	zhei2015_total_score	zGrimAgeMortEAA	op_m	Overall proportion mediated	0.30774	0.330624	0.93	0.352	-0.340272	0.955752
5	HEI → zGrimAgeMortEAA → Mortality	HEI_to_clock	zhei2015_total_score	zGrimAgeMortEAA	op_ati	Overall proportion attributable to interaction	0.170849	0.215102	0.79	0.427	-0.250743	0.592441
5	HEI → zGrimAgeMortEAA → Mortality	HEI_to_clock	zhei2015_total_score	zGrimAgeMortEAA	op_e	Overall proportion eliminated	0.569419	0.594673	0.96	0.338	-0.596119	1.73496
6	zHorvathAgeEAA → HEI → Mortality	clock_to_HEI	zHorvathAgeEAA	zhei2015_total_score	tereri	Total excess relative risk	-0.0591432	0.0613981	-0.96	0.335	-0.179481	0.0611949
6	zHorvathAgeEAA → HEI → Mortality	clock_to_HEI	zHorvathAgeEAA	zhei2015_total_score	ereri_cde	Excess relative risk due to controlled direct effect	-0.0603931	0.0591599	-1.02	0.307	-0.176344	0.0555581
6	zHorvathAgeEAA → HEI → Mortality	clock_to_HEI	zHorvathAgeEAA	zhei2015_total_score	ereri_intref	Excess relative risk due to reference interaction	0.0015161	0.0066532	0.23	0.82	-0.011524	0.0145562
6	zHorvathAgeEAA → HEI → Mortality	clock_to_HEI	zHorvathAgeEAA	zhei2015_total_score	ereri_intmed	Excess relative risk due to mediated interaction	-3.75e-05	0.0003803	-0.1	0.921	-0.000783	0.000708
6	zHorvathAgeEAA → HEI → Mortality	clock_to_HEI	zHorvathAgeEAA	zhei2015_total_score	ereri_pie	Excess relative risk due to pure indirect effect	-0.0002287	0.0020266	-0.11	0.91	-0.0042007	0.0037432
6	zHorvathAgeEAA → HEI → Mortality	clock_to_HEI	zHorvathAgeEAA	zhei2015_total_score	terira	Total effect risk ratio	0.940857	0.0613981	15.32	0	0.820519	1.0612
6	zHorvathAgeEAA → HEI → Mortality	clock_to_HEI	zHorvathAgeEAA	zhei2015_total_score	p_cde	Proportion controlled direct effect	1.02113	0.126588	8.07	0	0.773025	1.26924
6	zHorvathAgeEAA → HEI → Mortality	clock_to_HEI	zHorvathAgeEAA	zhei2015_total_score	p_intref	Proportion reference interaction	-0.0256345	0.125264	-0.2	0.838	-0.271148	0.219879
6	zHorvathAgeEAA → HEI → Mortality	clock_to_HEI	zHorvathAgeEAA	zhei2015_total_score	p_intmed	Proportion mediated interaction	0.0006341	0.0065696	0.1	0.923	-0.0122421	0.0135102
6	zHorvathAgeEAA → HEI → Mortality	clock_to_HEI	zHorvathAgeEAA	zhei2015_total_score	p_pie	Proportion pure indirect effect	0.0038677	0.0343813	0.11	0.91	-0.0635185	0.0712538
6	zHorvathAgeEAA → HEI → Mortality	clock_to_HEI	zHorvathAgeEAA	zhei2015_total_score	op_m	Overall proportion mediated	0.0045018	0.0401575	0.11	0.911	-0.0742055	0.0832091
6	zHorvathAgeEAA → HEI → Mortality	clock_to_HEI	zHorvathAgeEAA	zhei2015_total_score	op_ati	Overall proportion attributable to interaction	-0.0250005	0.122	-0.2	0.838	-0.264117	0.214116
6	zHorvathAgeEAA → HEI → Mortality	clock_to_HEI	zHorvathAgeEAA	zhei2015_total_score	op_e	Overall proportion eliminated	-0.0211328	0.126588	-0.17	0.867	-0.269241	0.226975
7	zHannumAgeEAA → HEI → Mortality	clock_to_HEI	zHannumAgeEAA	zhei2015_total_score	tereri	Total excess relative risk	0.157409	0.0622741	2.53	0.011	0.0353541	0.279464
7	zHannumAgeEAA → HEI → Mortality	clock_to_HEI	zHannumAgeEAA	zhei2015_total_score	ereri_cde	Excess relative risk due to controlled direct effect	0.148165	0.0612133	2.42	0.016	0.028189	0.268141
7	zHannumAgeEAA → HEI → Mortality	clock_to_HEI	zHannumAgeEAA	zhei2015_total_score	ereri_intref	Excess relative risk due to reference interaction	0.0036382	0.0087461	0.42	0.677	-0.0135039	0.0207803
7	zHannumAgeEAA → HEI → Mortality	clock_to_HEI	zHannumAgeEAA	zhei2015_total_score	ereri_intmed	Excess relative risk due to mediated interaction	0.0019117	0.0034904	0.55	0.584	-0.0049294	0.0087528
7	zHannumAgeEAA → HEI → Mortality	clock_to_HEI	zHannumAgeEAA	zhei2015_total_score	ereri_pie	Excess relative risk due to pure indirect effect	0.0036941	0.0037281	0.99	0.322	-0.0036129	0.011001
7	zHannumAgeEAA → HEI → Mortality	clock_to_HEI	zHannumAgeEAA	zhei2015_total_score	terira	Total effect risk ratio	1.15741	0.0622741	18.59	0	1.03535	1.27946
7	zHannumAgeEAA → HEI → Mortality	clock_to_HEI	zHannumAgeEAA	zhei2015_total_score	p_cde	Proportion controlled direct effect	0.941274	0.0836792	11.25	0	0.777266	1.10528
7	zHannumAgeEAA → HEI → Mortality	clock_to_HEI	zHannumAgeEAA	zhei2015_total_score	p_intref	Proportion reference interaction	0.0231132	0.0549023	0.42	0.674	-0.0844934	0.13072
7	zHannumAgeEAA → HEI → Mortality	clock_to_HEI	zHannumAgeEAA	zhei2015_total_score	p_intmed	Proportion mediated interaction	0.0121448	0.0218207	0.56	0.578	-0.030623	0.0549125
7	zHannumAgeEAA → HEI → Mortality	clock_to_HEI	zHannumAgeEAA	zhei2015_total_score	p_pie	Proportion pure indirect effect	0.023468	0.0242463	0.97	0.333	-0.0240539	0.07099
7	zHannumAgeEAA → HEI → Mortality	clock_to_HEI	zHannumAgeEAA	zhei2015_total_score	op_m	Overall proportion mediated	0.0356128	0.0357994	0.99	0.32	-0.0345528	0.105778
7	zHannumAgeEAA → HEI → Mortality	clock_to_HEI	zHannumAgeEAA	zhei2015_total_score	op_ati	Overall proportion attributable to interaction	0.035258	0.0754664	0.47	0.64	-0.112653	0.183169
7	zHannumAgeEAA → HEI → Mortality	clock_to_HEI	zHannumAgeEAA	zhei2015_total_score	op_e	Overall proportion eliminated	0.058726	0.0836792	0.7	0.483	-0.105282	0.222734
8	zDunedinPoAm → HEI → Mortality	clock_to_HEI	zDunedinPoAm	zhei2015_total_score	tereri	Total excess relative risk	0.24833	0.0880175	2.82	0.005	0.0758189	0.420841
8	zDunedinPoAm → HEI → Mortality	clock_to_HEI	zDunedinPoAm	zhei2015_total_score	ereri_cde	Excess relative risk due to controlled direct effect	0.228013	0.0897659	2.54	0.011	0.0520752	0.403951
8	zDunedinPoAm → HEI → Mortality	clock_to_HEI	zDunedinPoAm	zhei2015_total_score	ereri_intref	Excess relative risk due to reference interaction	0.0110005	0.0120168	0.92	0.36	-0.012552	0.034553
8	zDunedinPoAm → HEI → Mortality	clock_to_HEI	zDunedinPoAm	zhei2015_total_score	ereri_intmed	Excess relative risk due to mediated interaction	0.0070886	0.0051656	1.37	0.17	-0.0030358	0.017213
8	zDunedinPoAm → HEI → Mortality	clock_to_HEI	zDunedinPoAm	zhei2015_total_score	ereri_pie	Excess relative risk due to pure indirect effect	0.0022278	0.0040435	0.55	0.582	-0.0056974	0.010153
8	zDunedinPoAm → HEI → Mortality	clock_to_HEI	zDunedinPoAm	zhei2015_total_score	terira	Total effect risk ratio	1.24833	0.0880175	14.18	0	1.07582	1.42084
8	zDunedinPoAm → HEI → Mortality	clock_to_HEI	zDunedinPoAm	zhei2015_total_score	p_cde	Proportion controlled direct effect	0.918186	0.077821	11.8	0	0.76566	1.07071
8	zDunedinPoAm → HEI → Mortality	clock_to_HEI	zDunedinPoAm	zhei2015_total_score	p_intref	Proportion reference interaction	0.0442979	0.0513395	0.86	0.388	-0.0563257	0.144922
8	zDunedinPoAm → HEI → Mortality	clock_to_HEI	zDunedinPoAm	zhei2015_total_score	p_intmed	Proportion mediated interaction	0.028545	0.0228714	1.25	0.212	-0.0162821	0.0733722
8	zDunedinPoAm → HEI → Mortality	clock_to_HEI	zDunedinPoAm	zhei2015_total_score	p_pie	Proportion pure indirect effect	0.0089711	0.0163603	0.55	0.583	-0.0230945	0.0410367
8	zDunedinPoAm → HEI → Mortality	clock_to_HEI	zDunedinPoAm	zhei2015_total_score	op_m	Overall proportion mediated	0.0375161	0.0312449	1.2	0.23	-0.0237228	0.098755
8	zDunedinPoAm → HEI → Mortality	clock_to_HEI	zDunedinPoAm	zhei2015_total_score	op_ati	Overall proportion attributable to interaction	0.0728429	0.0682953	1.07	0.286	-0.0610133	0.206699
8	zDunedinPoAm → HEI → Mortality	clock_to_HEI	zDunedinPoAm	zhei2015_total_score	op_e	Overall proportion eliminated	0.081814	0.077821	1.05	0.293	-0.0707123	0.23434
9	zPhenoAgeEAA → HEI → Mortality	clock_to_HEI	zPhenoAgeEAA	zhei2015_total_score	tereri	Total excess relative risk	0.221067	0.0715449	3.09	0.002	0.0808419	0.361293
9	zPhenoAgeEAA → HEI → Mortality	clock_to_HEI	zPhenoAgeEAA	zhei2015_total_score	ereri_cde	Excess relative risk due to controlled direct effect	0.179257	0.0622143	2.88	0.004	0.057319	0.301195
9	zPhenoAgeEAA → HEI → Mortality	clock_to_HEI	zPhenoAgeEAA	zhei2015_total_score	ereri_intref	Excess relative risk due to reference interaction	0.0305758	0.0195828	1.56	0.118	-0.0078057	0.0689574
9	zPhenoAgeEAA → HEI → Mortality	clock_to_HEI	zPhenoAgeEAA	zhei2015_total_score	ereri_intmed	Excess relative risk due to mediated interaction	0.0097393	0.0064482	1.51	0.131	-0.002899	0.0223775
9	zPhenoAgeEAA → HEI → Mortality	clock_to_HEI	zPhenoAgeEAA	zhei2015_total_score	ereri_pie	Excess relative risk due to pure indirect effect	0.0014954	0.0029479	0.51	0.612	-0.0042823	0.0072732
9	zPhenoAgeEAA → HEI → Mortality	clock_to_HEI	zPhenoAgeEAA	zhei2015_total_score	terira	Total effect risk ratio	1.22107	0.0715449	17.07	0	1.08084	1.36129
9	zPhenoAgeEAA → HEI → Mortality	clock_to_HEI	zPhenoAgeEAA	zhei2015_total_score	p_cde	Proportion controlled direct effect	0.81087	0.093796	8.65	0	0.627033	0.994706
9	zPhenoAgeEAA → HEI → Mortality	clock_to_HEI	zPhenoAgeEAA	zhei2015_total_score	p_intref	Proportion reference interaction	0.13831	0.0761633	1.82	0.069	-0.0109672	0.287587
9	zPhenoAgeEAA → HEI → Mortality	clock_to_HEI	zPhenoAgeEAA	zhei2015_total_score	p_intmed	Proportion mediated interaction	0.0440557	0.0283153	1.56	0.12	-0.0114413	0.0995526
9	zPhenoAgeEAA → HEI → Mortality	clock_to_HEI	zPhenoAgeEAA	zhei2015_total_score	p_pie	Proportion pure indirect effect	0.0067647	0.0128156	0.53	0.598	-0.0183534	0.0318827
9	zPhenoAgeEAA → HEI → Mortality	clock_to_HEI	zPhenoAgeEAA	zhei2015_total_score	op_m	Overall proportion mediated	0.0508203	0.0336074	1.51	0.13	-0.0150489	0.11669
9	zPhenoAgeEAA → HEI → Mortality	clock_to_HEI	zPhenoAgeEAA	zhei2015_total_score	op_ati	Overall proportion attributable to interaction	0.182366	0.0853064	2.14	0.033	0.0151683	0.349563
9	zPhenoAgeEAA → HEI → Mortality	clock_to_HEI	zPhenoAgeEAA	zhei2015_total_score	op_e	Overall proportion eliminated	0.18913	0.093796	2.02	0.044	0.0052937	0.372967
10	zGrimAgeMortEAA → HEI → Mortality	clock_to_HEI	zGrimAgeMortEAA	zhei2015_total_score	tereri	Total excess relative risk	0.537446	0.130554	4.12	0	0.281564	0.793327
10	zGrimAgeMortEAA → HEI → Mortality	clock_to_HEI	zGrimAgeMortEAA	zhei2015_total_score	ereri_cde	Excess relative risk due to controlled direct effect	0.511422	0.129721	3.94	0	0.257173	0.76567
10	zGrimAgeMortEAA → HEI → Mortality	clock_to_HEI	zGrimAgeMortEAA	zhei2015_total_score	ereri_intref	Excess relative risk due to reference interaction	0.0083489	0.0112216	0.74	0.457	-0.013645	0.0303428
10	zGrimAgeMortEAA → HEI → Mortality	clock_to_HEI	zGrimAgeMortEAA	zhei2015_total_score	ereri_intmed	Excess relative risk due to mediated interaction	0.0142953	0.0100199	1.43	0.154	-0.0053434	0.0339341
10	zGrimAgeMortEAA → HEI → Mortality	clock_to_HEI	zGrimAgeMortEAA	zhei2015_total_score	ereri_pie	Excess relative risk due to pure indirect effect	0.0033797	0.0082025	0.41	0.68	-0.0126968	0.0194562
10	zGrimAgeMortEAA → HEI → Mortality	clock_to_HEI	zGrimAgeMortEAA	zhei2015_total_score	terira	Total effect risk ratio	1.53745	0.130554	11.78	0	1.28156	1.79333
10	zGrimAgeMortEAA → HEI → Mortality	clock_to_HEI	zGrimAgeMortEAA	zhei2015_total_score	p_cde	Proportion controlled direct effect	0.951578	0.045362	20.98	0	0.862671	1.04049
10	zGrimAgeMortEAA → HEI → Mortality	clock_to_HEI	zGrimAgeMortEAA	zhei2015_total_score	p_intref	Proportion reference interaction	0.0155344	0.0209056	0.74	0.457	-0.0254397	0.0565086
10	zGrimAgeMortEAA → HEI → Mortality	clock_to_HEI	zGrimAgeMortEAA	zhei2015_total_score	p_intmed	Proportion mediated interaction	0.0265986	0.0190872	1.39	0.163	-0.0108116	0.0640089
10	zGrimAgeMortEAA → HEI → Mortality	clock_to_HEI	zGrimAgeMortEAA	zhei2015_total_score	p_pie	Proportion pure indirect effect	0.0062885	0.0151279	0.42	0.678	-0.0233616	0.0359385
10	zGrimAgeMortEAA → HEI → Mortality	clock_to_HEI	zGrimAgeMortEAA	zhei2015_total_score	op_m	Overall proportion mediated	0.0328871	0.0258775	1.27	0.204	-0.0178318	0.083606
10	zGrimAgeMortEAA → HEI → Mortality	clock_to_HEI	zGrimAgeMortEAA	zhei2015_total_score	op_ati	Overall proportion attributable to interaction	0.0421331	0.0375104	1.12	0.261	-0.0313859	0.115652
10	zGrimAgeMortEAA → HEI → Mortality	clock_to_HEI	zGrimAgeMortEAA	zhei2015_total_score	op_e	Overall proportion eliminated	0.0484215	0.045362	1.07	0.286	-0.0404863	0.137329

## Sheet: Outcome_Models
analysis_id	analysis_label	direction	exposure	mediator	term	measure	estimate	std_err	z	p	ci_low	ci_high	omitted
1	HEI → zHorvathAgeEAA → Mortality	HEI_to_clock	zhei2015_total_score	zHorvathAgeEAA	zhei2015_total_score	Hazard ratio	0.917143	0.0685604	-1.16	0.247	0.792148	1.06186	FALSE
1	HEI → zHorvathAgeEAA → Mortality	HEI_to_clock	zhei2015_total_score	zHorvathAgeEAA	zHorvathAgeEAA	Hazard ratio	0.939381	0.0593436	-0.99	0.322	0.829982	1.0632	FALSE
1	HEI → zHorvathAgeEAA → Mortality	HEI_to_clock	zhei2015_total_score	zHorvathAgeEAA	_zhei2015_totXzHorvathAgeE_000	Hazard ratio	0.979728	0.0703206	-0.29	0.775	0.851157	1.12772	FALSE
1	HEI → zHorvathAgeEAA → Mortality	HEI_to_clock	zhei2015_total_score	zHorvathAgeEAA	zAGE_HRS	Hazard ratio	3.19333	0.350378	10.58	0	2.57542	3.95949	FALSE
1	HEI → zHorvathAgeEAA → Mortality	HEI_to_clock	zhei2015_total_score	zHorvathAgeEAA	SEX	Hazard ratio	0.764619	0.110209	-1.86	0.063	0.576444	1.01422	FALSE
1	HEI → zHorvathAgeEAA → Mortality	HEI_to_clock	zhei2015_total_score	zHorvathAgeEAA	NHB	Hazard ratio	0.998448	0.206935	-0.01	0.994	0.665133	1.4988	FALSE
1	HEI → zHorvathAgeEAA → Mortality	HEI_to_clock	zhei2015_total_score	zHorvathAgeEAA	HISP	Hazard ratio	0.351182	0.137622	-2.67	0.008	0.162915	0.757014	FALSE
1	HEI → zHorvathAgeEAA → Mortality	HEI_to_clock	zhei2015_total_score	zHorvathAgeEAA	OTHER	Hazard ratio	0.757476	0.39018	-0.54	0.59	0.276	2.07887	FALSE
1	HEI → zHorvathAgeEAA → Mortality	HEI_to_clock	zhei2015_total_score	zHorvathAgeEAA	zses	Hazard ratio	0.689442	0.0574626	-4.46	0	0.585535	0.811787	FALSE
1	HEI → zHorvathAgeEAA → Mortality	HEI_to_clock	zhei2015_total_score	zHorvathAgeEAA	physic_act_2016g1	Hazard ratio	2.64645	0.443894	5.8	0	1.90498	3.67653	FALSE
1	HEI → zHorvathAgeEAA → Mortality	HEI_to_clock	zhei2015_total_score	zHorvathAgeEAA	physic_act_2016g2	Hazard ratio	1.35147	0.236605	1.72	0.085	0.958925	1.90471	FALSE
1	HEI → zHorvathAgeEAA → Mortality	HEI_to_clock	zhei2015_total_score	zHorvathAgeEAA	smoking_2016g1	Hazard ratio	0.545157	0.155502	-2.13	0.033	0.31169	0.953499	FALSE
1	HEI → zHorvathAgeEAA → Mortality	HEI_to_clock	zhei2015_total_score	zHorvathAgeEAA	smoking_2016g2	Hazard ratio	0.691522	0.188374	-1.35	0.176	0.405448	1.17944	FALSE
1	HEI → zHorvathAgeEAA → Mortality	HEI_to_clock	zhei2015_total_score	zHorvathAgeEAA	alcohol_2016g1	Hazard ratio	1.09786	0.278176	0.37	0.713	0.668139	1.80395	FALSE
1	HEI → zHorvathAgeEAA → Mortality	HEI_to_clock	zhei2015_total_score	zHorvathAgeEAA	alcohol_2016g2	Hazard ratio	0.814975	0.235149	-0.71	0.478	0.462959	1.43465	FALSE
1	HEI → zHorvathAgeEAA → Mortality	HEI_to_clock	zhei2015_total_score	zHorvathAgeEAA	alcohol_2016g3	Hazard ratio	0.966438	0.267459	-0.12	0.902	0.561832	1.66242	FALSE
1	HEI → zHorvathAgeEAA → Mortality	HEI_to_clock	zhei2015_total_score	zHorvathAgeEAA	energyintake_2013	Hazard ratio	0.999949	6.04e-05	-0.85	0.394	0.99983	1.00007	FALSE
2	HEI → zHannumAgeEAA → Mortality	HEI_to_clock	zhei2015_total_score	zHannumAgeEAA	zhei2015_total_score	Hazard ratio	0.915414	0.0670689	-1.21	0.228	0.792964	1.05677	FALSE
2	HEI → zHannumAgeEAA → Mortality	HEI_to_clock	zhei2015_total_score	zHannumAgeEAA	zHannumAgeEAA	Hazard ratio	1.14874	0.0614934	2.59	0.01	1.03432	1.27581	FALSE
2	HEI → zHannumAgeEAA → Mortality	HEI_to_clock	zhei2015_total_score	zHannumAgeEAA	_zhei2015_totXzHannumAgeEA_000	Hazard ratio	0.972396	0.0664763	-0.41	0.682	0.850456	1.11182	FALSE
2	HEI → zHannumAgeEAA → Mortality	HEI_to_clock	zhei2015_total_score	zHannumAgeEAA	zAGE_HRS	Hazard ratio	3.23926	0.354851	10.73	0	2.61336	4.01506	FALSE
2	HEI → zHannumAgeEAA → Mortality	HEI_to_clock	zhei2015_total_score	zHannumAgeEAA	SEX	Hazard ratio	0.817596	0.120159	-1.37	0.171	0.612973	1.09053	FALSE
2	HEI → zHannumAgeEAA → Mortality	HEI_to_clock	zhei2015_total_score	zHannumAgeEAA	NHB	Hazard ratio	1.08546	0.22965	0.39	0.698	0.71701	1.64324	FALSE
2	HEI → zHannumAgeEAA → Mortality	HEI_to_clock	zhei2015_total_score	zHannumAgeEAA	HISP	Hazard ratio	0.395235	0.148225	-2.48	0.013	0.189508	0.824294	FALSE
2	HEI → zHannumAgeEAA → Mortality	HEI_to_clock	zhei2015_total_score	zHannumAgeEAA	OTHER	Hazard ratio	0.788362	0.403563	-0.46	0.642	0.289064	2.15009	FALSE
2	HEI → zHannumAgeEAA → Mortality	HEI_to_clock	zhei2015_total_score	zHannumAgeEAA	zses	Hazard ratio	0.685418	0.0576625	-4.49	0	0.581228	0.808286	FALSE
2	HEI → zHannumAgeEAA → Mortality	HEI_to_clock	zhei2015_total_score	zHannumAgeEAA	physic_act_2016g1	Hazard ratio	2.47717	0.423353	5.31	0	1.77208	3.4628	FALSE
2	HEI → zHannumAgeEAA → Mortality	HEI_to_clock	zhei2015_total_score	zHannumAgeEAA	physic_act_2016g2	Hazard ratio	1.3343	0.233595	1.65	0.099	0.946747	1.8805	FALSE
2	HEI → zHannumAgeEAA → Mortality	HEI_to_clock	zhei2015_total_score	zHannumAgeEAA	smoking_2016g1	Hazard ratio	0.57204	0.164572	-1.94	0.052	0.325493	1.00534	FALSE
2	HEI → zHannumAgeEAA → Mortality	HEI_to_clock	zhei2015_total_score	zHannumAgeEAA	smoking_2016g2	Hazard ratio	0.725686	0.198303	-1.17	0.241	0.424764	1.2398	FALSE
2	HEI → zHannumAgeEAA → Mortality	HEI_to_clock	zhei2015_total_score	zHannumAgeEAA	alcohol_2016g1	Hazard ratio	1.05221	0.262028	0.2	0.838	0.645845	1.71424	FALSE
2	HEI → zHannumAgeEAA → Mortality	HEI_to_clock	zhei2015_total_score	zHannumAgeEAA	alcohol_2016g2	Hazard ratio	0.78166	0.222506	-0.87	0.387	0.447421	1.36559	FALSE
2	HEI → zHannumAgeEAA → Mortality	HEI_to_clock	zhei2015_total_score	zHannumAgeEAA	alcohol_2016g3	Hazard ratio	0.964915	0.265892	-0.13	0.897	0.562253	1.65595	FALSE
2	HEI → zHannumAgeEAA → Mortality	HEI_to_clock	zhei2015_total_score	zHannumAgeEAA	energyintake_2013	Hazard ratio	0.999933	5.8e-05	-1.15	0.249	0.999819	1.00005	FALSE
3	HEI → zDunedinPoAm → Mortality	HEI_to_clock	zhei2015_total_score	zDunedinPoAm	zhei2015_total_score	Hazard ratio	0.95832	0.0711388	-0.57	0.566	0.828559	1.1084	FALSE
3	HEI → zDunedinPoAm → Mortality	HEI_to_clock	zhei2015_total_score	zDunedinPoAm	zDunedinPoAm	Hazard ratio	1.22824	0.0898138	2.81	0.005	1.06424	1.41751	FALSE
3	HEI → zDunedinPoAm → Mortality	HEI_to_clock	zhei2015_total_score	zDunedinPoAm	_zhei2015_totXzDunedinPoAm_000	Hazard ratio	0.904167	0.0545204	-1.67	0.095	0.803382	1.0176	FALSE
3	HEI → zDunedinPoAm → Mortality	HEI_to_clock	zhei2015_total_score	zDunedinPoAm	zAGE_HRS	Hazard ratio	3.11057	0.328355	10.75	0	2.52921	3.82554	FALSE
3	HEI → zDunedinPoAm → Mortality	HEI_to_clock	zhei2015_total_score	zDunedinPoAm	SEX	Hazard ratio	0.793396	0.114631	-1.6	0.109	0.597732	1.05311	FALSE
3	HEI → zDunedinPoAm → Mortality	HEI_to_clock	zhei2015_total_score	zDunedinPoAm	NHB	Hazard ratio	1.01597	0.207157	0.08	0.938	0.681271	1.5151	FALSE
3	HEI → zDunedinPoAm → Mortality	HEI_to_clock	zhei2015_total_score	zDunedinPoAm	HISP	Hazard ratio	0.35952	0.139571	-2.64	0.008	0.167986	0.769435	FALSE
3	HEI → zDunedinPoAm → Mortality	HEI_to_clock	zhei2015_total_score	zDunedinPoAm	OTHER	Hazard ratio	0.708888	0.350776	-0.7	0.487	0.26877	1.86971	FALSE
3	HEI → zDunedinPoAm → Mortality	HEI_to_clock	zhei2015_total_score	zDunedinPoAm	zses	Hazard ratio	0.68561	0.0575553	-4.5	0	0.581595	0.808228	FALSE
3	HEI → zDunedinPoAm → Mortality	HEI_to_clock	zhei2015_total_score	zDunedinPoAm	physic_act_2016g1	Hazard ratio	2.39537	0.401588	5.21	0	1.72452	3.32719	FALSE
3	HEI → zDunedinPoAm → Mortality	HEI_to_clock	zhei2015_total_score	zDunedinPoAm	physic_act_2016g2	Hazard ratio	1.28295	0.225341	1.42	0.156	0.909286	1.81016	FALSE
3	HEI → zDunedinPoAm → Mortality	HEI_to_clock	zhei2015_total_score	zDunedinPoAm	smoking_2016g1	Hazard ratio	0.755925	0.226281	-0.93	0.35	0.420414	1.35919	FALSE
3	HEI → zDunedinPoAm → Mortality	HEI_to_clock	zhei2015_total_score	zDunedinPoAm	smoking_2016g2	Hazard ratio	0.903699	0.249379	-0.37	0.714	0.526177	1.55208	FALSE
3	HEI → zDunedinPoAm → Mortality	HEI_to_clock	zhei2015_total_score	zDunedinPoAm	alcohol_2016g1	Hazard ratio	1.08415	0.271977	0.32	0.747	0.663059	1.77267	FALSE
3	HEI → zDunedinPoAm → Mortality	HEI_to_clock	zhei2015_total_score	zDunedinPoAm	alcohol_2016g2	Hazard ratio	0.776532	0.226	-0.87	0.385	0.438963	1.3737	FALSE
3	HEI → zDunedinPoAm → Mortality	HEI_to_clock	zhei2015_total_score	zDunedinPoAm	alcohol_2016g3	Hazard ratio	0.960998	0.266713	-0.14	0.886	0.557805	1.65563	FALSE
3	HEI → zDunedinPoAm → Mortality	HEI_to_clock	zhei2015_total_score	zDunedinPoAm	energyintake_2013	Hazard ratio	0.99993	5.64e-05	-1.24	0.216	0.99982	1.00004	FALSE
4	HEI → zPhenoAgeEAA → Mortality	HEI_to_clock	zhei2015_total_score	zPhenoAgeEAA	zhei2015_total_score	Hazard ratio	0.962081	0.0697037	-0.53	0.594	0.834721	1.10887	FALSE
4	HEI → zPhenoAgeEAA → Mortality	HEI_to_clock	zhei2015_total_score	zPhenoAgeEAA	zPhenoAgeEAA	Hazard ratio	1.17941	0.0623049	3.12	0.002	1.0634	1.30807	FALSE
4	HEI → zPhenoAgeEAA → Mortality	HEI_to_clock	zhei2015_total_score	zPhenoAgeEAA	_zhei2015_totXzPhenoAgeEAA_000	Hazard ratio	0.818355	0.039677	-4.13	0	0.74417	0.899936	FALSE
4	HEI → zPhenoAgeEAA → Mortality	HEI_to_clock	zhei2015_total_score	zPhenoAgeEAA	zAGE_HRS	Hazard ratio	3.33724	0.366143	10.98	0	2.69152	4.13787	FALSE
4	HEI → zPhenoAgeEAA → Mortality	HEI_to_clock	zhei2015_total_score	zPhenoAgeEAA	SEX	Hazard ratio	0.775044	0.111817	-1.77	0.077	0.584147	1.02832	FALSE
4	HEI → zPhenoAgeEAA → Mortality	HEI_to_clock	zhei2015_total_score	zPhenoAgeEAA	NHB	Hazard ratio	1.0253	0.20466	0.13	0.9	0.693338	1.51621	FALSE
4	HEI → zPhenoAgeEAA → Mortality	HEI_to_clock	zhei2015_total_score	zPhenoAgeEAA	HISP	Hazard ratio	0.32967	0.132296	-2.77	0.006	0.150139	0.723877	FALSE
4	HEI → zPhenoAgeEAA → Mortality	HEI_to_clock	zhei2015_total_score	zPhenoAgeEAA	OTHER	Hazard ratio	0.660931	0.361366	-0.76	0.449	0.226338	1.92998	FALSE
4	HEI → zPhenoAgeEAA → Mortality	HEI_to_clock	zhei2015_total_score	zPhenoAgeEAA	zses	Hazard ratio	0.677273	0.056232	-4.69	0	0.575561	0.79696	FALSE
4	HEI → zPhenoAgeEAA → Mortality	HEI_to_clock	zhei2015_total_score	zPhenoAgeEAA	physic_act_2016g1	Hazard ratio	2.57935	0.445447	5.49	0	1.8387	3.61835	FALSE
4	HEI → zPhenoAgeEAA → Mortality	HEI_to_clock	zhei2015_total_score	zPhenoAgeEAA	physic_act_2016g2	Hazard ratio	1.34207	0.236355	1.67	0.095	0.950313	1.89532	FALSE
4	HEI → zPhenoAgeEAA → Mortality	HEI_to_clock	zhei2015_total_score	zPhenoAgeEAA	smoking_2016g1	Hazard ratio	0.562436	0.163476	-1.98	0.048	0.318175	0.994217	FALSE
4	HEI → zPhenoAgeEAA → Mortality	HEI_to_clock	zhei2015_total_score	zPhenoAgeEAA	smoking_2016g2	Hazard ratio	0.702937	0.191483	-1.29	0.196	0.412141	1.19891	FALSE
4	HEI → zPhenoAgeEAA → Mortality	HEI_to_clock	zhei2015_total_score	zPhenoAgeEAA	alcohol_2016g1	Hazard ratio	1.10502	0.281189	0.39	0.695	0.67107	1.81958	FALSE
4	HEI → zPhenoAgeEAA → Mortality	HEI_to_clock	zhei2015_total_score	zPhenoAgeEAA	alcohol_2016g2	Hazard ratio	0.88626	0.25769	-0.42	0.678	0.501262	1.56696	FALSE
4	HEI → zPhenoAgeEAA → Mortality	HEI_to_clock	zhei2015_total_score	zPhenoAgeEAA	alcohol_2016g3	Hazard ratio	1.05369	0.2951	0.19	0.852	0.608591	1.82433	FALSE
4	HEI → zPhenoAgeEAA → Mortality	HEI_to_clock	zhei2015_total_score	zPhenoAgeEAA	energyintake_2013	Hazard ratio	0.999968	5.67e-05	-0.57	0.572	0.999857	1.00008	FALSE
5	HEI → zGrimAgeMortEAA → Mortality	HEI_to_clock	zhei2015_total_score	zGrimAgeMortEAA	zhei2015_total_score	Hazard ratio	0.96808	0.0755492	-0.42	0.678	0.830775	1.12808	FALSE
5	HEI → zGrimAgeMortEAA → Mortality	HEI_to_clock	zhei2015_total_score	zGrimAgeMortEAA	zGrimAgeMortEAA	Hazard ratio	1.51173	0.129824	4.81	0	1.27754	1.78885	FALSE
5	HEI → zGrimAgeMortEAA → Mortality	HEI_to_clock	zhei2015_total_score	zGrimAgeMortEAA	_zhei2015_totXzGrimAgeMort_000	Hazard ratio	0.924285	0.0563489	-1.29	0.197	0.820186	1.0416	FALSE
5	HEI → zGrimAgeMortEAA → Mortality	HEI_to_clock	zhei2015_total_score	zGrimAgeMortEAA	zAGE_HRS	Hazard ratio	3.22452	0.345191	10.94	0	2.61422	3.9773	FALSE
5	HEI → zGrimAgeMortEAA → Mortality	HEI_to_clock	zhei2015_total_score	zGrimAgeMortEAA	SEX	Hazard ratio	1.01835	0.161279	0.11	0.909	0.746606	1.38901	FALSE
5	HEI → zGrimAgeMortEAA → Mortality	HEI_to_clock	zhei2015_total_score	zGrimAgeMortEAA	NHB	Hazard ratio	0.905438	0.198902	-0.45	0.651	0.58867	1.39266	FALSE
5	HEI → zGrimAgeMortEAA → Mortality	HEI_to_clock	zhei2015_total_score	zGrimAgeMortEAA	HISP	Hazard ratio	0.407147	0.151255	-2.42	0.016	0.196575	0.843282	FALSE
5	HEI → zGrimAgeMortEAA → Mortality	HEI_to_clock	zhei2015_total_score	zGrimAgeMortEAA	OTHER	Hazard ratio	0.793501	0.389644	-0.47	0.638	0.303089	2.07742	FALSE
5	HEI → zGrimAgeMortEAA → Mortality	HEI_to_clock	zhei2015_total_score	zGrimAgeMortEAA	zses	Hazard ratio	0.694142	0.0583756	-4.34	0	0.58866	0.818526	FALSE
5	HEI → zGrimAgeMortEAA → Mortality	HEI_to_clock	zhei2015_total_score	zGrimAgeMortEAA	physic_act_2016g1	Hazard ratio	2.24293	0.385857	4.7	0	1.60096	3.14232	FALSE
5	HEI → zGrimAgeMortEAA → Mortality	HEI_to_clock	zhei2015_total_score	zGrimAgeMortEAA	physic_act_2016g2	Hazard ratio	1.24592	0.221475	1.24	0.216	0.879385	1.76522	FALSE
5	HEI → zGrimAgeMortEAA → Mortality	HEI_to_clock	zhei2015_total_score	zGrimAgeMortEAA	smoking_2016g1	Hazard ratio	1.1691	0.384877	0.47	0.635	0.613242	2.22882	FALSE
5	HEI → zGrimAgeMortEAA → Mortality	HEI_to_clock	zhei2015_total_score	zGrimAgeMortEAA	smoking_2016g2	Hazard ratio	1.14614	0.331968	0.47	0.638	0.649676	2.02199	FALSE
5	HEI → zGrimAgeMortEAA → Mortality	HEI_to_clock	zhei2015_total_score	zGrimAgeMortEAA	alcohol_2016g1	Hazard ratio	0.988488	0.245532	-0.05	0.963	0.607491	1.60843	FALSE
5	HEI → zGrimAgeMortEAA → Mortality	HEI_to_clock	zhei2015_total_score	zGrimAgeMortEAA	alcohol_2016g2	Hazard ratio	0.78503	0.224775	-0.85	0.398	0.447883	1.37597	FALSE
5	HEI → zGrimAgeMortEAA → Mortality	HEI_to_clock	zhei2015_total_score	zGrimAgeMortEAA	alcohol_2016g3	Hazard ratio	0.936217	0.253054	-0.24	0.807	0.551191	1.5902	FALSE
5	HEI → zGrimAgeMortEAA → Mortality	HEI_to_clock	zhei2015_total_score	zGrimAgeMortEAA	energyintake_2013	Hazard ratio	0.999914	6.11e-05	-1.41	0.158	0.999794	1.00003	FALSE
6	zHorvathAgeEAA → HEI → Mortality	clock_to_HEI	zHorvathAgeEAA	zhei2015_total_score	zHorvathAgeEAA	Hazard ratio	0.939381	0.0593436	-0.99	0.322	0.829982	1.0632	FALSE
6	zHorvathAgeEAA → HEI → Mortality	clock_to_HEI	zHorvathAgeEAA	zhei2015_total_score	zhei2015_total_score	Hazard ratio	0.917143	0.0685604	-1.16	0.247	0.792148	1.06186	FALSE
6	zHorvathAgeEAA → HEI → Mortality	clock_to_HEI	zHorvathAgeEAA	zhei2015_total_score	_zHorvathAgeEXzhei2015_tot_000	Hazard ratio	0.979728	0.0703206	-0.29	0.775	0.851157	1.12772	FALSE
6	zHorvathAgeEAA → HEI → Mortality	clock_to_HEI	zHorvathAgeEAA	zhei2015_total_score	zAGE_HRS	Hazard ratio	3.19333	0.350378	10.58	0	2.57542	3.95949	FALSE
6	zHorvathAgeEAA → HEI → Mortality	clock_to_HEI	zHorvathAgeEAA	zhei2015_total_score	SEX	Hazard ratio	0.764619	0.110209	-1.86	0.063	0.576444	1.01422	FALSE
6	zHorvathAgeEAA → HEI → Mortality	clock_to_HEI	zHorvathAgeEAA	zhei2015_total_score	NHB	Hazard ratio	0.998448	0.206935	-0.01	0.994	0.665133	1.4988	FALSE
6	zHorvathAgeEAA → HEI → Mortality	clock_to_HEI	zHorvathAgeEAA	zhei2015_total_score	HISP	Hazard ratio	0.351182	0.137622	-2.67	0.008	0.162915	0.757014	FALSE
6	zHorvathAgeEAA → HEI → Mortality	clock_to_HEI	zHorvathAgeEAA	zhei2015_total_score	OTHER	Hazard ratio	0.757476	0.39018	-0.54	0.59	0.276	2.07887	FALSE
6	zHorvathAgeEAA → HEI → Mortality	clock_to_HEI	zHorvathAgeEAA	zhei2015_total_score	zses	Hazard ratio	0.689442	0.0574626	-4.46	0	0.585535	0.811787	FALSE
6	zHorvathAgeEAA → HEI → Mortality	clock_to_HEI	zHorvathAgeEAA	zhei2015_total_score	physic_act_2016g1	Hazard ratio	2.64645	0.443894	5.8	0	1.90498	3.67653	FALSE
6	zHorvathAgeEAA → HEI → Mortality	clock_to_HEI	zHorvathAgeEAA	zhei2015_total_score	physic_act_2016g2	Hazard ratio	1.35147	0.236605	1.72	0.085	0.958925	1.90471	FALSE
6	zHorvathAgeEAA → HEI → Mortality	clock_to_HEI	zHorvathAgeEAA	zhei2015_total_score	smoking_2016g1	Hazard ratio	0.545157	0.155502	-2.13	0.033	0.31169	0.953499	FALSE
6	zHorvathAgeEAA → HEI → Mortality	clock_to_HEI	zHorvathAgeEAA	zhei2015_total_score	smoking_2016g2	Hazard ratio	0.691522	0.188374	-1.35	0.176	0.405448	1.17944	FALSE
6	zHorvathAgeEAA → HEI → Mortality	clock_to_HEI	zHorvathAgeEAA	zhei2015_total_score	alcohol_2016g1	Hazard ratio	1.09786	0.278176	0.37	0.713	0.668139	1.80395	FALSE
6	zHorvathAgeEAA → HEI → Mortality	clock_to_HEI	zHorvathAgeEAA	zhei2015_total_score	alcohol_2016g2	Hazard ratio	0.814975	0.235149	-0.71	0.478	0.462959	1.43465	FALSE
6	zHorvathAgeEAA → HEI → Mortality	clock_to_HEI	zHorvathAgeEAA	zhei2015_total_score	alcohol_2016g3	Hazard ratio	0.966438	0.267459	-0.12	0.902	0.561832	1.66242	FALSE
6	zHorvathAgeEAA → HEI → Mortality	clock_to_HEI	zHorvathAgeEAA	zhei2015_total_score	energyintake_2013	Hazard ratio	0.999949	6.04e-05	-0.85	0.394	0.99983	1.00007	FALSE
7	zHannumAgeEAA → HEI → Mortality	clock_to_HEI	zHannumAgeEAA	zhei2015_total_score	zHannumAgeEAA	Hazard ratio	1.14874	0.0614934	2.59	0.01	1.03432	1.27581	FALSE
7	zHannumAgeEAA → HEI → Mortality	clock_to_HEI	zHannumAgeEAA	zhei2015_total_score	zhei2015_total_score	Hazard ratio	0.915414	0.0670689	-1.21	0.228	0.792964	1.05677	FALSE
7	zHannumAgeEAA → HEI → Mortality	clock_to_HEI	zHannumAgeEAA	zhei2015_total_score	_zHannumAgeEAXzhei2015_tot_000	Hazard ratio	0.972396	0.0664763	-0.41	0.682	0.850456	1.11182	FALSE
7	zHannumAgeEAA → HEI → Mortality	clock_to_HEI	zHannumAgeEAA	zhei2015_total_score	zAGE_HRS	Hazard ratio	3.23926	0.354851	10.73	0	2.61336	4.01506	FALSE
7	zHannumAgeEAA → HEI → Mortality	clock_to_HEI	zHannumAgeEAA	zhei2015_total_score	SEX	Hazard ratio	0.817596	0.120159	-1.37	0.171	0.612973	1.09053	FALSE
7	zHannumAgeEAA → HEI → Mortality	clock_to_HEI	zHannumAgeEAA	zhei2015_total_score	NHB	Hazard ratio	1.08546	0.22965	0.39	0.698	0.71701	1.64324	FALSE
7	zHannumAgeEAA → HEI → Mortality	clock_to_HEI	zHannumAgeEAA	zhei2015_total_score	HISP	Hazard ratio	0.395235	0.148225	-2.48	0.013	0.189508	0.824294	FALSE
7	zHannumAgeEAA → HEI → Mortality	clock_to_HEI	zHannumAgeEAA	zhei2015_total_score	OTHER	Hazard ratio	0.788362	0.403563	-0.46	0.642	0.289064	2.15009	FALSE
7	zHannumAgeEAA → HEI → Mortality	clock_to_HEI	zHannumAgeEAA	zhei2015_total_score	zses	Hazard ratio	0.685418	0.0576625	-4.49	0	0.581228	0.808286	FALSE
7	zHannumAgeEAA → HEI → Mortality	clock_to_HEI	zHannumAgeEAA	zhei2015_total_score	physic_act_2016g1	Hazard ratio	2.47717	0.423353	5.31	0	1.77208	3.4628	FALSE
7	zHannumAgeEAA → HEI → Mortality	clock_to_HEI	zHannumAgeEAA	zhei2015_total_score	physic_act_2016g2	Hazard ratio	1.3343	0.233595	1.65	0.099	0.946747	1.8805	FALSE
7	zHannumAgeEAA → HEI → Mortality	clock_to_HEI	zHannumAgeEAA	zhei2015_total_score	smoking_2016g1	Hazard ratio	0.57204	0.164572	-1.94	0.052	0.325493	1.00534	FALSE
7	zHannumAgeEAA → HEI → Mortality	clock_to_HEI	zHannumAgeEAA	zhei2015_total_score	smoking_2016g2	Hazard ratio	0.725686	0.198303	-1.17	0.241	0.424764	1.2398	FALSE
7	zHannumAgeEAA → HEI → Mortality	clock_to_HEI	zHannumAgeEAA	zhei2015_total_score	alcohol_2016g1	Hazard ratio	1.05221	0.262028	0.2	0.838	0.645845	1.71424	FALSE
7	zHannumAgeEAA → HEI → Mortality	clock_to_HEI	zHannumAgeEAA	zhei2015_total_score	alcohol_2016g2	Hazard ratio	0.78166	0.222506	-0.87	0.387	0.447421	1.36559	FALSE
7	zHannumAgeEAA → HEI → Mortality	clock_to_HEI	zHannumAgeEAA	zhei2015_total_score	alcohol_2016g3	Hazard ratio	0.964915	0.265892	-0.13	0.897	0.562253	1.65595	FALSE
7	zHannumAgeEAA → HEI → Mortality	clock_to_HEI	zHannumAgeEAA	zhei2015_total_score	energyintake_2013	Hazard ratio	0.999933	5.8e-05	-1.15	0.249	0.999819	1.00005	FALSE
8	zDunedinPoAm → HEI → Mortality	clock_to_HEI	zDunedinPoAm	zhei2015_total_score	zDunedinPoAm	Hazard ratio	1.22824	0.0898138	2.81	0.005	1.06424	1.41751	FALSE
8	zDunedinPoAm → HEI → Mortality	clock_to_HEI	zDunedinPoAm	zhei2015_total_score	zhei2015_total_score	Hazard ratio	0.95832	0.0711388	-0.57	0.566	0.828559	1.1084	FALSE
8	zDunedinPoAm → HEI → Mortality	clock_to_HEI	zDunedinPoAm	zhei2015_total_score	_zDunedinPoAmXzhei2015_tot_000	Hazard ratio	0.904167	0.0545204	-1.67	0.095	0.803382	1.0176	FALSE
8	zDunedinPoAm → HEI → Mortality	clock_to_HEI	zDunedinPoAm	zhei2015_total_score	zAGE_HRS	Hazard ratio	3.11057	0.328355	10.75	0	2.52921	3.82554	FALSE
8	zDunedinPoAm → HEI → Mortality	clock_to_HEI	zDunedinPoAm	zhei2015_total_score	SEX	Hazard ratio	0.793396	0.114631	-1.6	0.109	0.597732	1.05311	FALSE
8	zDunedinPoAm → HEI → Mortality	clock_to_HEI	zDunedinPoAm	zhei2015_total_score	NHB	Hazard ratio	1.01597	0.207157	0.08	0.938	0.681271	1.5151	FALSE
8	zDunedinPoAm → HEI → Mortality	clock_to_HEI	zDunedinPoAm	zhei2015_total_score	HISP	Hazard ratio	0.35952	0.139571	-2.64	0.008	0.167986	0.769435	FALSE
8	zDunedinPoAm → HEI → Mortality	clock_to_HEI	zDunedinPoAm	zhei2015_total_score	OTHER	Hazard ratio	0.708888	0.350776	-0.7	0.487	0.26877	1.86971	FALSE
8	zDunedinPoAm → HEI → Mortality	clock_to_HEI	zDunedinPoAm	zhei2015_total_score	zses	Hazard ratio	0.68561	0.0575553	-4.5	0	0.581595	0.808228	FALSE
8	zDunedinPoAm → HEI → Mortality	clock_to_HEI	zDunedinPoAm	zhei2015_total_score	physic_act_2016g1	Hazard ratio	2.39537	0.401588	5.21	0	1.72452	3.32719	FALSE
8	zDunedinPoAm → HEI → Mortality	clock_to_HEI	zDunedinPoAm	zhei2015_total_score	physic_act_2016g2	Hazard ratio	1.28295	0.225341	1.42	0.156	0.909286	1.81016	FALSE
8	zDunedinPoAm → HEI → Mortality	clock_to_HEI	zDunedinPoAm	zhei2015_total_score	smoking_2016g1	Hazard ratio	0.755925	0.226281	-0.93	0.35	0.420414	1.35919	FALSE
8	zDunedinPoAm → HEI → Mortality	clock_to_HEI	zDunedinPoAm	zhei2015_total_score	smoking_2016g2	Hazard ratio	0.903699	0.249379	-0.37	0.714	0.526177	1.55208	FALSE
8	zDunedinPoAm → HEI → Mortality	clock_to_HEI	zDunedinPoAm	zhei2015_total_score	alcohol_2016g1	Hazard ratio	1.08415	0.271977	0.32	0.747	0.663059	1.77267	FALSE
8	zDunedinPoAm → HEI → Mortality	clock_to_HEI	zDunedinPoAm	zhei2015_total_score	alcohol_2016g2	Hazard ratio	0.776532	0.226	-0.87	0.385	0.438963	1.3737	FALSE
8	zDunedinPoAm → HEI → Mortality	clock_to_HEI	zDunedinPoAm	zhei2015_total_score	alcohol_2016g3	Hazard ratio	0.960998	0.266713	-0.14	0.886	0.557805	1.65563	FALSE
8	zDunedinPoAm → HEI → Mortality	clock_to_HEI	zDunedinPoAm	zhei2015_total_score	energyintake_2013	Hazard ratio	0.99993	5.64e-05	-1.24	0.216	0.99982	1.00004	FALSE
9	zPhenoAgeEAA → HEI → Mortality	clock_to_HEI	zPhenoAgeEAA	zhei2015_total_score	zPhenoAgeEAA	Hazard ratio	1.17941	0.0623049	3.12	0.002	1.0634	1.30807	FALSE
9	zPhenoAgeEAA → HEI → Mortality	clock_to_HEI	zPhenoAgeEAA	zhei2015_total_score	zhei2015_total_score	Hazard ratio	0.962081	0.0697037	-0.53	0.594	0.834721	1.10887	FALSE
9	zPhenoAgeEAA → HEI → Mortality	clock_to_HEI	zPhenoAgeEAA	zhei2015_total_score	_zPhenoAgeEAAXzhei2015_tot_000	Hazard ratio	0.818355	0.039677	-4.13	0	0.74417	0.899936	FALSE
9	zPhenoAgeEAA → HEI → Mortality	clock_to_HEI	zPhenoAgeEAA	zhei2015_total_score	zAGE_HRS	Hazard ratio	3.33724	0.366143	10.98	0	2.69152	4.13787	FALSE
9	zPhenoAgeEAA → HEI → Mortality	clock_to_HEI	zPhenoAgeEAA	zhei2015_total_score	SEX	Hazard ratio	0.775044	0.111817	-1.77	0.077	0.584147	1.02832	FALSE
9	zPhenoAgeEAA → HEI → Mortality	clock_to_HEI	zPhenoAgeEAA	zhei2015_total_score	NHB	Hazard ratio	1.0253	0.20466	0.13	0.9	0.693338	1.51621	FALSE
9	zPhenoAgeEAA → HEI → Mortality	clock_to_HEI	zPhenoAgeEAA	zhei2015_total_score	HISP	Hazard ratio	0.32967	0.132296	-2.77	0.006	0.150139	0.723877	FALSE
9	zPhenoAgeEAA → HEI → Mortality	clock_to_HEI	zPhenoAgeEAA	zhei2015_total_score	OTHER	Hazard ratio	0.660931	0.361366	-0.76	0.449	0.226338	1.92998	FALSE
9	zPhenoAgeEAA → HEI → Mortality	clock_to_HEI	zPhenoAgeEAA	zhei2015_total_score	zses	Hazard ratio	0.677273	0.056232	-4.69	0	0.575561	0.79696	FALSE
9	zPhenoAgeEAA → HEI → Mortality	clock_to_HEI	zPhenoAgeEAA	zhei2015_total_score	physic_act_2016g1	Hazard ratio	2.57935	0.445447	5.49	0	1.8387	3.61835	FALSE
9	zPhenoAgeEAA → HEI → Mortality	clock_to_HEI	zPhenoAgeEAA	zhei2015_total_score	physic_act_2016g2	Hazard ratio	1.34207	0.236355	1.67	0.095	0.950313	1.89532	FALSE
9	zPhenoAgeEAA → HEI → Mortality	clock_to_HEI	zPhenoAgeEAA	zhei2015_total_score	smoking_2016g1	Hazard ratio	0.562436	0.163476	-1.98	0.048	0.318175	0.994217	FALSE
9	zPhenoAgeEAA → HEI → Mortality	clock_to_HEI	zPhenoAgeEAA	zhei2015_total_score	smoking_2016g2	Hazard ratio	0.702937	0.191483	-1.29	0.196	0.412141	1.19891	FALSE
9	zPhenoAgeEAA → HEI → Mortality	clock_to_HEI	zPhenoAgeEAA	zhei2015_total_score	alcohol_2016g1	Hazard ratio	1.10502	0.281189	0.39	0.695	0.67107	1.81958	FALSE
9	zPhenoAgeEAA → HEI → Mortality	clock_to_HEI	zPhenoAgeEAA	zhei2015_total_score	alcohol_2016g2	Hazard ratio	0.88626	0.25769	-0.42	0.678	0.501262	1.56696	FALSE
9	zPhenoAgeEAA → HEI → Mortality	clock_to_HEI	zPhenoAgeEAA	zhei2015_total_score	alcohol_2016g3	Hazard ratio	1.05369	0.2951	0.19	0.852	0.608591	1.82433	FALSE
9	zPhenoAgeEAA → HEI → Mortality	clock_to_HEI	zPhenoAgeEAA	zhei2015_total_score	energyintake_2013	Hazard ratio	0.999968	5.67e-05	-0.57	0.572	0.999857	1.00008	FALSE
10	zGrimAgeMortEAA → HEI → Mortality	clock_to_HEI	zGrimAgeMortEAA	zhei2015_total_score	zGrimAgeMortEAA	Hazard ratio	1.51173	0.129824	4.81	0	1.27754	1.78885	FALSE
10	zGrimAgeMortEAA → HEI → Mortality	clock_to_HEI	zGrimAgeMortEAA	zhei2015_total_score	zhei2015_total_score	Hazard ratio	0.96808	0.0755492	-0.42	0.678	0.830775	1.12808	FALSE
10	zGrimAgeMortEAA → HEI → Mortality	clock_to_HEI	zGrimAgeMortEAA	zhei2015_total_score	_zGrimAgeMortXzhei2015_tot_000	Hazard ratio	0.924285	0.0563489	-1.29	0.197	0.820186	1.0416	FALSE
10	zGrimAgeMortEAA → HEI → Mortality	clock_to_HEI	zGrimAgeMortEAA	zhei2015_total_score	zAGE_HRS	Hazard ratio	3.22452	0.345191	10.94	0	2.61422	3.9773	FALSE
10	zGrimAgeMortEAA → HEI → Mortality	clock_to_HEI	zGrimAgeMortEAA	zhei2015_total_score	SEX	Hazard ratio	1.01835	0.161279	0.11	0.909	0.746606	1.38901	FALSE
10	zGrimAgeMortEAA → HEI → Mortality	clock_to_HEI	zGrimAgeMortEAA	zhei2015_total_score	NHB	Hazard ratio	0.905438	0.198902	-0.45	0.651	0.58867	1.39266	FALSE
10	zGrimAgeMortEAA → HEI → Mortality	clock_to_HEI	zGrimAgeMortEAA	zhei2015_total_score	HISP	Hazard ratio	0.407147	0.151255	-2.42	0.016	0.196575	0.843282	FALSE
10	zGrimAgeMortEAA → HEI → Mortality	clock_to_HEI	zGrimAgeMortEAA	zhei2015_total_score	OTHER	Hazard ratio	0.793501	0.389644	-0.47	0.638	0.303089	2.07742	FALSE
10	zGrimAgeMortEAA → HEI → Mortality	clock_to_HEI	zGrimAgeMortEAA	zhei2015_total_score	zses	Hazard ratio	0.694142	0.0583756	-4.34	0	0.58866	0.818526	FALSE
10	zGrimAgeMortEAA → HEI → Mortality	clock_to_HEI	zGrimAgeMortEAA	zhei2015_total_score	physic_act_2016g1	Hazard ratio	2.24293	0.385857	4.7	0	1.60096	3.14232	FALSE
10	zGrimAgeMortEAA → HEI → Mortality	clock_to_HEI	zGrimAgeMortEAA	zhei2015_total_score	physic_act_2016g2	Hazard ratio	1.24592	0.221475	1.24	0.216	0.879385	1.76522	FALSE
10	zGrimAgeMortEAA → HEI → Mortality	clock_to_HEI	zGrimAgeMortEAA	zhei2015_total_score	smoking_2016g1	Hazard ratio	1.1691	0.384877	0.47	0.635	0.613242	2.22882	FALSE
10	zGrimAgeMortEAA → HEI → Mortality	clock_to_HEI	zGrimAgeMortEAA	zhei2015_total_score	smoking_2016g2	Hazard ratio	1.14614	0.331968	0.47	0.638	0.649676	2.02199	FALSE
10	zGrimAgeMortEAA → HEI → Mortality	clock_to_HEI	zGrimAgeMortEAA	zhei2015_total_score	alcohol_2016g1	Hazard ratio	0.988488	0.245532	-0.05	0.963	0.607491	1.60843	FALSE
10	zGrimAgeMortEAA → HEI → Mortality	clock_to_HEI	zGrimAgeMortEAA	zhei2015_total_score	alcohol_2016g2	Hazard ratio	0.78503	0.224775	-0.85	0.398	0.447883	1.37597	FALSE
10	zGrimAgeMortEAA → HEI → Mortality	clock_to_HEI	zGrimAgeMortEAA	zhei2015_total_score	alcohol_2016g3	Hazard ratio	0.936217	0.253054	-0.24	0.807	0.551191	1.5902	FALSE
10	zGrimAgeMortEAA → HEI → Mortality	clock_to_HEI	zGrimAgeMortEAA	zhei2015_total_score	energyintake_2013	Hazard ratio	0.999914	6.11e-05	-1.41	0.158	0.999794	1.00003	FALSE

## Sheet: Mediator_Models
analysis_id	analysis_label	direction	exposure	mediator	term	measure	estimate	std_err	z	p	ci_low	ci_high	omitted
1	HEI → zHorvathAgeEAA → Mortality	HEI_to_clock	zhei2015_total_score	zHorvathAgeEAA	zhei2015_total_score	Coefficient	0.0029184	0.0257344	0.11	0.91	-0.0475202	0.0533569	FALSE
1	HEI → zHorvathAgeEAA → Mortality	HEI_to_clock	zhei2015_total_score	zHorvathAgeEAA	zAGE_HRS	Coefficient	-0.0212976	0.0333701	-0.64	0.523	-0.0867018	0.0441066	FALSE
1	HEI → zHorvathAgeEAA → Mortality	HEI_to_clock	zhei2015_total_score	zHorvathAgeEAA	SEX	Coefficient	-0.280199	0.0512902	-5.46	0	-0.380725	-0.179672	FALSE
1	HEI → zHorvathAgeEAA → Mortality	HEI_to_clock	zhei2015_total_score	zHorvathAgeEAA	NHB	Coefficient	0.0010424	0.0726957	0.01	0.989	-0.141439	0.143523	FALSE
1	HEI → zHorvathAgeEAA → Mortality	HEI_to_clock	zhei2015_total_score	zHorvathAgeEAA	HISP	Coefficient	-0.193877	0.0831262	-2.33	0.02	-0.356801	-0.0309522	FALSE
1	HEI → zHorvathAgeEAA → Mortality	HEI_to_clock	zhei2015_total_score	zHorvathAgeEAA	OTHER	Coefficient	0.0017605	0.140273	0.01	0.99	-0.27317	0.276691	FALSE
1	HEI → zHorvathAgeEAA → Mortality	HEI_to_clock	zhei2015_total_score	zHorvathAgeEAA	zses	Coefficient	0.0169251	0.0290267	0.58	0.56	-0.0399662	0.0738164	FALSE
1	HEI → zHorvathAgeEAA → Mortality	HEI_to_clock	zhei2015_total_score	zHorvathAgeEAA	physic_act_2016g1	Coefficient	0.117424	0.0677523	1.73	0.083	-0.0153684	0.250216	FALSE
1	HEI → zHorvathAgeEAA → Mortality	HEI_to_clock	zhei2015_total_score	zHorvathAgeEAA	physic_act_2016g2	Coefficient	0.0054915	0.0582731	0.09	0.925	-0.108722	0.119705	FALSE
1	HEI → zHorvathAgeEAA → Mortality	HEI_to_clock	zhei2015_total_score	zHorvathAgeEAA	smoking_2016g1	Coefficient	-0.212858	0.0906463	-2.35	0.019	-0.390522	-0.0351946	FALSE
1	HEI → zHorvathAgeEAA → Mortality	HEI_to_clock	zhei2015_total_score	zHorvathAgeEAA	smoking_2016g2	Coefficient	-0.0837712	0.0899183	-0.93	0.352	-0.260008	0.0924655	FALSE
1	HEI → zHorvathAgeEAA → Mortality	HEI_to_clock	zhei2015_total_score	zHorvathAgeEAA	alcohol_2016g1	Coefficient	0.200558	0.0814202	2.46	0.014	0.0409774	0.360139	FALSE
1	HEI → zHorvathAgeEAA → Mortality	HEI_to_clock	zhei2015_total_score	zHorvathAgeEAA	alcohol_2016g2	Coefficient	0.202319	0.0929799	2.18	0.03	0.0200816	0.384556	FALSE
1	HEI → zHorvathAgeEAA → Mortality	HEI_to_clock	zhei2015_total_score	zHorvathAgeEAA	alcohol_2016g3	Coefficient	0.0476936	0.0858291	0.56	0.578	-0.120528	0.215916	FALSE
1	HEI → zHorvathAgeEAA → Mortality	HEI_to_clock	zhei2015_total_score	zHorvathAgeEAA	energyintake_2013	Coefficient	2.05e-05	2.45e-05	0.84	0.402	-2.75e-05	6.86e-05	FALSE
1	HEI → zHorvathAgeEAA → Mortality	HEI_to_clock	zhei2015_total_score	zHorvathAgeEAA	_cons	Coefficient	0.137095	0.117603	1.17	0.244	-0.0934026	0.367592	FALSE
1	HEI → zHorvathAgeEAA → Mortality	HEI_to_clock	zhei2015_total_score	zHorvathAgeEAA	sigma2:_cons	Coefficient	0.976189	0.0338229	28.86	0	0.909897	1.04248	FALSE
2	HEI → zHannumAgeEAA → Mortality	HEI_to_clock	zhei2015_total_score	zHannumAgeEAA	zhei2015_total_score	Coefficient	-0.0438473	0.0250932	-1.75	0.081	-0.0930291	0.0053346	FALSE
2	HEI → zHannumAgeEAA → Mortality	HEI_to_clock	zhei2015_total_score	zHannumAgeEAA	zAGE_HRS	Coefficient	-0.0555935	0.0325387	-1.71	0.088	-0.119368	0.0081812	FALSE
2	HEI → zHannumAgeEAA → Mortality	HEI_to_clock	zhei2015_total_score	zHannumAgeEAA	SEX	Coefficient	-0.382688	0.0500123	-7.65	0	-0.48071	-0.284666	FALSE
2	HEI → zHannumAgeEAA → Mortality	HEI_to_clock	zhei2015_total_score	zHannumAgeEAA	NHB	Coefficient	-0.417799	0.0708845	-5.89	0	-0.55673	-0.278868	FALSE
2	HEI → zHannumAgeEAA → Mortality	HEI_to_clock	zhei2015_total_score	zHannumAgeEAA	HISP	Coefficient	0.0299216	0.0810551	0.37	0.712	-0.128943	0.188787	FALSE
2	HEI → zHannumAgeEAA → Mortality	HEI_to_clock	zhei2015_total_score	zHannumAgeEAA	OTHER	Coefficient	-0.0551055	0.136778	-0.4	0.687	-0.323186	0.212975	FALSE
2	HEI → zHannumAgeEAA → Mortality	HEI_to_clock	zhei2015_total_score	zHannumAgeEAA	zses	Coefficient	0.0110984	0.0283035	0.39	0.695	-0.0443754	0.0665722	FALSE
2	HEI → zHannumAgeEAA → Mortality	HEI_to_clock	zhei2015_total_score	zHannumAgeEAA	physic_act_2016g1	Coefficient	0.305423	0.0660642	4.62	0	0.175939	0.434906	FALSE
2	HEI → zHannumAgeEAA → Mortality	HEI_to_clock	zhei2015_total_score	zHannumAgeEAA	physic_act_2016g2	Coefficient	0.0871146	0.0568212	1.53	0.125	-0.024253	0.198482	FALSE
2	HEI → zHannumAgeEAA → Mortality	HEI_to_clock	zhei2015_total_score	zHannumAgeEAA	smoking_2016g1	Coefficient	-0.227754	0.0883878	-2.58	0.01	-0.400991	-0.0545169	FALSE
2	HEI → zHannumAgeEAA → Mortality	HEI_to_clock	zhei2015_total_score	zHannumAgeEAA	smoking_2016g2	Coefficient	-0.153363	0.087678	-1.75	0.08	-0.325209	0.0184827	FALSE
2	HEI → zHannumAgeEAA → Mortality	HEI_to_clock	zhei2015_total_score	zHannumAgeEAA	alcohol_2016g1	Coefficient	0.0801614	0.0793916	1.01	0.313	-0.0754432	0.235766	FALSE
2	HEI → zHannumAgeEAA → Mortality	HEI_to_clock	zhei2015_total_score	zHannumAgeEAA	alcohol_2016g2	Coefficient	0.0681837	0.0906632	0.75	0.452	-0.109513	0.24588	FALSE
2	HEI → zHannumAgeEAA → Mortality	HEI_to_clock	zhei2015_total_score	zHannumAgeEAA	alcohol_2016g3	Coefficient	-0.0936055	0.0836906	-1.12	0.263	-0.257636	0.0704251	FALSE
2	HEI → zHannumAgeEAA → Mortality	HEI_to_clock	zhei2015_total_score	zHannumAgeEAA	energyintake_2013	Coefficient	-1.29e-05	2.39e-05	-0.54	0.59	-5.97e-05	3.39e-05	FALSE
2	HEI → zHannumAgeEAA → Mortality	HEI_to_clock	zhei2015_total_score	zHannumAgeEAA	_cons	Coefficient	0.402292	0.114673	3.51	0	0.177537	0.627047	FALSE
2	HEI → zHannumAgeEAA → Mortality	HEI_to_clock	zhei2015_total_score	zHannumAgeEAA	sigma2:_cons	Coefficient	0.928151	0.0321585	28.86	0	0.865121	0.99118	FALSE
3	HEI → zDunedinPoAm → Mortality	HEI_to_clock	zhei2015_total_score	zDunedinPoAm	zhei2015_total_score	Coefficient	-0.046419	0.0230598	-2.01	0.044	-0.0916155	-0.0012226	FALSE
3	HEI → zDunedinPoAm → Mortality	HEI_to_clock	zhei2015_total_score	zDunedinPoAm	zAGE_HRS	Coefficient	0.092467	0.029902	3.09	0.002	0.0338602	0.151074	FALSE
3	HEI → zDunedinPoAm → Mortality	HEI_to_clock	zhei2015_total_score	zDunedinPoAm	SEX	Coefficient	-0.126504	0.0459596	-2.75	0.006	-0.216584	-0.0364253	FALSE
3	HEI → zDunedinPoAm → Mortality	HEI_to_clock	zhei2015_total_score	zDunedinPoAm	NHB	Coefficient	0.187367	0.0651405	2.88	0.004	0.0596935	0.31504	FALSE
3	HEI → zDunedinPoAm → Mortality	HEI_to_clock	zhei2015_total_score	zDunedinPoAm	HISP	Coefficient	0.0344417	0.0744869	0.46	0.644	-0.11155	0.180433	FALSE
3	HEI → zDunedinPoAm → Mortality	HEI_to_clock	zhei2015_total_score	zDunedinPoAm	OTHER	Coefficient	0.376412	0.125695	2.99	0.003	0.130054	0.622769	FALSE
3	HEI → zDunedinPoAm → Mortality	HEI_to_clock	zhei2015_total_score	zDunedinPoAm	zses	Coefficient	-0.0167003	0.02601	-0.64	0.521	-0.0676789	0.0342783	FALSE
3	HEI → zDunedinPoAm → Mortality	HEI_to_clock	zhei2015_total_score	zDunedinPoAm	physic_act_2016g1	Coefficient	0.344046	0.0607108	5.67	0	0.225055	0.463037	FALSE
3	HEI → zDunedinPoAm → Mortality	HEI_to_clock	zhei2015_total_score	zDunedinPoAm	physic_act_2016g2	Coefficient	0.182982	0.0522168	3.5	0	0.0806394	0.285326	FALSE
3	HEI → zDunedinPoAm → Mortality	HEI_to_clock	zhei2015_total_score	zDunedinPoAm	smoking_2016g1	Coefficient	-1.34419	0.0812254	-16.55	0	-1.50338	-1.18499	FALSE
3	HEI → zDunedinPoAm → Mortality	HEI_to_clock	zhei2015_total_score	zDunedinPoAm	smoking_2016g2	Coefficient	-0.993907	0.0805731	-12.34	0	-1.15183	-0.835986	FALSE
3	HEI → zDunedinPoAm → Mortality	HEI_to_clock	zhei2015_total_score	zDunedinPoAm	alcohol_2016g1	Coefficient	-0.0583467	0.0729582	-0.8	0.424	-0.201342	0.0846488	FALSE
3	HEI → zDunedinPoAm → Mortality	HEI_to_clock	zhei2015_total_score	zDunedinPoAm	alcohol_2016g2	Coefficient	-0.0527316	0.0833165	-0.63	0.527	-0.216029	0.110566	FALSE
3	HEI → zDunedinPoAm → Mortality	HEI_to_clock	zhei2015_total_score	zDunedinPoAm	alcohol_2016g3	Coefficient	-0.0658032	0.0769089	-0.86	0.392	-0.216542	0.0849355	FALSE
3	HEI → zDunedinPoAm → Mortality	HEI_to_clock	zhei2015_total_score	zDunedinPoAm	energyintake_2013	Coefficient	2.08e-05	2.2e-05	0.95	0.343	-2.22e-05	6.39e-05	FALSE
3	HEI → zDunedinPoAm → Mortality	HEI_to_clock	zhei2015_total_score	zDunedinPoAm	_cons	Coefficient	0.958501	0.105381	9.1	0	0.751959	1.16504	FALSE
3	HEI → zDunedinPoAm → Mortality	HEI_to_clock	zhei2015_total_score	zDunedinPoAm	sigma2:_cons	Coefficient	0.783823	0.0271579	28.86	0	0.730595	0.837051	FALSE
4	HEI → zPhenoAgeEAA → Mortality	HEI_to_clock	zhei2015_total_score	zPhenoAgeEAA	zhei2015_total_score	Coefficient	-0.0421978	0.0255766	-1.65	0.099	-0.092327	0.0079314	FALSE
4	HEI → zPhenoAgeEAA → Mortality	HEI_to_clock	zhei2015_total_score	zPhenoAgeEAA	zAGE_HRS	Coefficient	-0.0490655	0.0331654	-1.48	0.139	-0.114069	0.0159376	FALSE
4	HEI → zPhenoAgeEAA → Mortality	HEI_to_clock	zhei2015_total_score	zPhenoAgeEAA	SEX	Coefficient	-0.174353	0.0509757	-3.42	0.001	-0.274263	-0.0744425	FALSE
4	HEI → zPhenoAgeEAA → Mortality	HEI_to_clock	zhei2015_total_score	zPhenoAgeEAA	NHB	Coefficient	0.0462021	0.0722499	0.64	0.523	-0.0954051	0.187809	FALSE
4	HEI → zPhenoAgeEAA → Mortality	HEI_to_clock	zhei2015_total_score	zPhenoAgeEAA	HISP	Coefficient	0.0626485	0.0826164	0.76	0.448	-0.0992766	0.224574	FALSE
4	HEI → zPhenoAgeEAA → Mortality	HEI_to_clock	zhei2015_total_score	zPhenoAgeEAA	OTHER	Coefficient	0.0222513	0.139413	0.16	0.873	-0.250993	0.295496	FALSE
4	HEI → zPhenoAgeEAA → Mortality	HEI_to_clock	zhei2015_total_score	zPhenoAgeEAA	zses	Coefficient	-0.0328949	0.0288487	-1.14	0.254	-0.0894373	0.0236475	FALSE
4	HEI → zPhenoAgeEAA → Mortality	HEI_to_clock	zhei2015_total_score	zPhenoAgeEAA	physic_act_2016g1	Coefficient	0.303487	0.0673367	4.51	0	0.17151	0.435465	FALSE
4	HEI → zPhenoAgeEAA → Mortality	HEI_to_clock	zhei2015_total_score	zPhenoAgeEAA	physic_act_2016g2	Coefficient	0.0480681	0.0579157	0.83	0.407	-0.0654447	0.161581	FALSE
4	HEI → zPhenoAgeEAA → Mortality	HEI_to_clock	zhei2015_total_score	zPhenoAgeEAA	smoking_2016g1	Coefficient	-0.173761	0.0900903	-1.93	0.054	-0.350334	0.0028132	FALSE
4	HEI → zPhenoAgeEAA → Mortality	HEI_to_clock	zhei2015_total_score	zPhenoAgeEAA	smoking_2016g2	Coefficient	-0.0379387	0.0893669	-0.42	0.671	-0.213095	0.137217	FALSE
4	HEI → zPhenoAgeEAA → Mortality	HEI_to_clock	zhei2015_total_score	zPhenoAgeEAA	alcohol_2016g1	Coefficient	0.026318	0.0809208	0.33	0.745	-0.132284	0.18492	FALSE
4	HEI → zPhenoAgeEAA → Mortality	HEI_to_clock	zhei2015_total_score	zPhenoAgeEAA	alcohol_2016g2	Coefficient	-0.0696711	0.0924096	-0.75	0.451	-0.250791	0.111448	FALSE
4	HEI → zPhenoAgeEAA → Mortality	HEI_to_clock	zhei2015_total_score	zPhenoAgeEAA	alcohol_2016g3	Coefficient	-0.0725984	0.0853027	-0.85	0.395	-0.239789	0.0945918	FALSE
4	HEI → zPhenoAgeEAA → Mortality	HEI_to_clock	zhei2015_total_score	zPhenoAgeEAA	energyintake_2013	Coefficient	-2.36e-05	2.44e-05	-0.97	0.332	-7.13e-05	2.41e-05	FALSE
4	HEI → zPhenoAgeEAA → Mortality	HEI_to_clock	zhei2015_total_score	zPhenoAgeEAA	_cons	Coefficient	0.205464	0.116882	1.76	0.079	-0.0236203	0.434547	FALSE
4	HEI → zPhenoAgeEAA → Mortality	HEI_to_clock	zhei2015_total_score	zPhenoAgeEAA	sigma2:_cons	Coefficient	0.964252	0.0334093	28.86	0	0.898771	1.02973	FALSE
5	HEI → zGrimAgeMortEAA → Mortality	HEI_to_clock	zhei2015_total_score	zGrimAgeMortEAA	zhei2015_total_score	Coefficient	-0.0688628	0.0198638	-3.47	0.001	-0.107795	-0.0299304	FALSE
5	HEI → zGrimAgeMortEAA → Mortality	HEI_to_clock	zhei2015_total_score	zGrimAgeMortEAA	zAGE_HRS	Coefficient	0.0247047	0.0257577	0.96	0.337	-0.0257795	0.0751888	FALSE
5	HEI → zGrimAgeMortEAA → Mortality	HEI_to_clock	zhei2015_total_score	zGrimAgeMortEAA	SEX	Coefficient	-0.582639	0.0395898	-14.72	0	-0.660234	-0.505045	FALSE
5	HEI → zGrimAgeMortEAA → Mortality	HEI_to_clock	zhei2015_total_score	zGrimAgeMortEAA	NHB	Coefficient	0.221291	0.0561123	3.94	0	0.111313	0.331269	FALSE
5	HEI → zGrimAgeMortEAA → Mortality	HEI_to_clock	zhei2015_total_score	zGrimAgeMortEAA	HISP	Coefficient	-0.074055	0.0641633	-1.15	0.248	-0.199813	0.0517028	FALSE
5	HEI → zGrimAgeMortEAA → Mortality	HEI_to_clock	zhei2015_total_score	zGrimAgeMortEAA	OTHER	Coefficient	0.0810678	0.108274	0.75	0.454	-0.131146	0.293281	FALSE
5	HEI → zGrimAgeMortEAA → Mortality	HEI_to_clock	zhei2015_total_score	zGrimAgeMortEAA	zses	Coefficient	-0.0951656	0.0224051	-4.25	0	-0.139079	-0.0512524	FALSE
5	HEI → zGrimAgeMortEAA → Mortality	HEI_to_clock	zhei2015_total_score	zGrimAgeMortEAA	physic_act_2016g1	Coefficient	0.369298	0.0522965	7.06	0	0.266799	0.471798	FALSE
5	HEI → zGrimAgeMortEAA → Mortality	HEI_to_clock	zhei2015_total_score	zGrimAgeMortEAA	physic_act_2016g2	Coefficient	0.170254	0.0449798	3.79	0	0.0820947	0.258412	FALSE
5	HEI → zGrimAgeMortEAA → Mortality	HEI_to_clock	zhei2015_total_score	zGrimAgeMortEAA	smoking_2016g1	Coefficient	-1.61568	0.0699679	-23.09	0	-1.75281	-1.47854	FALSE
5	HEI → zGrimAgeMortEAA → Mortality	HEI_to_clock	zhei2015_total_score	zGrimAgeMortEAA	smoking_2016g2	Coefficient	-1.10106	0.069406	-15.86	0	-1.23709	-0.965028	FALSE
5	HEI → zGrimAgeMortEAA → Mortality	HEI_to_clock	zhei2015_total_score	zGrimAgeMortEAA	alcohol_2016g1	Coefficient	-0.0194068	0.0628465	-0.31	0.757	-0.142584	0.10377	FALSE
5	HEI → zGrimAgeMortEAA → Mortality	HEI_to_clock	zhei2015_total_score	zGrimAgeMortEAA	alcohol_2016g2	Coefficient	-0.12477	0.0717692	-1.74	0.082	-0.265435	0.0158951	FALSE
5	HEI → zGrimAgeMortEAA → Mortality	HEI_to_clock	zhei2015_total_score	zGrimAgeMortEAA	alcohol_2016g3	Coefficient	-0.0899167	0.0662496	-1.36	0.175	-0.219764	0.0399302	FALSE
5	HEI → zGrimAgeMortEAA → Mortality	HEI_to_clock	zhei2015_total_score	zGrimAgeMortEAA	energyintake_2013	Coefficient	-8.99e-06	1.89e-05	-0.48	0.634	-4.61e-05	2.81e-05	FALSE
5	HEI → zGrimAgeMortEAA → Mortality	HEI_to_clock	zhei2015_total_score	zGrimAgeMortEAA	_cons	Coefficient	1.5003	0.0907752	16.53	0	1.32238	1.67821	FALSE
5	HEI → zGrimAgeMortEAA → Mortality	HEI_to_clock	zhei2015_total_score	zGrimAgeMortEAA	sigma2:_cons	Coefficient	0.58161	0.0201516	28.86	0	0.542114	0.621107	FALSE
6	zHorvathAgeEAA → HEI → Mortality	clock_to_HEI	zHorvathAgeEAA	zhei2015_total_score	zHorvathAgeEAA	Coefficient	0.002645	0.0233242	0.11	0.91	-0.0430696	0.0483597	FALSE
6	zHorvathAgeEAA → HEI → Mortality	clock_to_HEI	zHorvathAgeEAA	zhei2015_total_score	zAGE_HRS	Coefficient	0.126073	0.0316224	3.99	0	0.0640941	0.188052	FALSE
6	zHorvathAgeEAA → HEI → Mortality	clock_to_HEI	zHorvathAgeEAA	zhei2015_total_score	SEX	Coefficient	0.242591	0.048905	4.96	0	0.146739	0.338443	FALSE
6	zHorvathAgeEAA → HEI → Mortality	clock_to_HEI	zHorvathAgeEAA	zhei2015_total_score	NHB	Coefficient	0.320044	0.0687623	4.65	0	0.185272	0.454815	FALSE
6	zHorvathAgeEAA → HEI → Mortality	clock_to_HEI	zHorvathAgeEAA	zhei2015_total_score	HISP	Coefficient	0.332025	0.0788485	4.21	0	0.177485	0.486565	FALSE
6	zHorvathAgeEAA → HEI → Mortality	clock_to_HEI	zHorvathAgeEAA	zhei2015_total_score	OTHER	Coefficient	0.229855	0.133425	1.72	0.085	-0.0316522	0.491362	FALSE
6	zHorvathAgeEAA → HEI → Mortality	clock_to_HEI	zHorvathAgeEAA	zhei2015_total_score	zses	Coefficient	0.145197	0.027407	5.3	0	0.0914806	0.198914	FALSE
6	zHorvathAgeEAA → HEI → Mortality	clock_to_HEI	zHorvathAgeEAA	zhei2015_total_score	physic_act_2016g1	Coefficient	-0.370335	0.063919	-5.79	0	-0.495614	-0.245056	FALSE
6	zHorvathAgeEAA → HEI → Mortality	clock_to_HEI	zHorvathAgeEAA	zhei2015_total_score	physic_act_2016g2	Coefficient	-0.226779	0.0551985	-4.11	0	-0.334966	-0.118592	FALSE
6	zHorvathAgeEAA → HEI → Mortality	clock_to_HEI	zHorvathAgeEAA	zhei2015_total_score	smoking_2016g1	Coefficient	0.50135	0.0855627	5.86	0	0.33365	0.66905	FALSE
6	zHorvathAgeEAA → HEI → Mortality	clock_to_HEI	zHorvathAgeEAA	zhei2015_total_score	smoking_2016g2	Coefficient	0.420013	0.0850059	4.94	0	0.253404	0.586621	FALSE
6	zHorvathAgeEAA → HEI → Mortality	clock_to_HEI	zHorvathAgeEAA	zhei2015_total_score	alcohol_2016g1	Coefficient	-0.0603523	0.0776407	-0.78	0.437	-0.212525	0.0918206	FALSE
6	zHorvathAgeEAA → HEI → Mortality	clock_to_HEI	zHorvathAgeEAA	zhei2015_total_score	alcohol_2016g2	Coefficient	0.118893	0.0885966	1.34	0.18	-0.0547527	0.29254	FALSE
6	zHorvathAgeEAA → HEI → Mortality	clock_to_HEI	zHorvathAgeEAA	zhei2015_total_score	alcohol_2016g3	Coefficient	0.0115377	0.0817182	0.14	0.888	-0.148627	0.171702	FALSE
6	zHorvathAgeEAA → HEI → Mortality	clock_to_HEI	zHorvathAgeEAA	zhei2015_total_score	energyintake_2013	Coefficient	-2.95e-05	2.33e-05	-1.27	0.205	-7.52e-05	1.62e-05	FALSE
6	zHorvathAgeEAA → HEI → Mortality	clock_to_HEI	zHorvathAgeEAA	zhei2015_total_score	_cons	Coefficient	-0.519375	0.111281	-4.67	0	-0.737481	-0.301268	FALSE
6	zHorvathAgeEAA → HEI → Mortality	clock_to_HEI	zHorvathAgeEAA	zhei2015_total_score	sigma2:_cons	Coefficient	0.884763	0.0306552	28.86	0	0.82468	0.944846	FALSE
7	zHannumAgeEAA → HEI → Mortality	clock_to_HEI	zHannumAgeEAA	zhei2015_total_score	zHannumAgeEAA	Coefficient	-0.0417214	0.0238766	-1.75	0.081	-0.0885188	0.0050759	FALSE
7	zHannumAgeEAA → HEI → Mortality	clock_to_HEI	zHannumAgeEAA	zhei2015_total_score	zAGE_HRS	Coefficient	0.123468	0.0316235	3.9	0	0.0614866	0.185449	FALSE
7	zHannumAgeEAA → HEI → Mortality	clock_to_HEI	zHannumAgeEAA	zhei2015_total_score	SEX	Coefficient	0.225443	0.0493265	4.57	0	0.128765	0.322121	FALSE
7	zHannumAgeEAA → HEI → Mortality	clock_to_HEI	zHannumAgeEAA	zhei2015_total_score	NHB	Coefficient	0.302032	0.069469	4.35	0	0.165876	0.438189	FALSE
7	zHannumAgeEAA → HEI → Mortality	clock_to_HEI	zHannumAgeEAA	zhei2015_total_score	HISP	Coefficient	0.332157	0.0786491	4.22	0	0.178007	0.486306	FALSE
7	zHannumAgeEAA → HEI → Mortality	clock_to_HEI	zHannumAgeEAA	zhei2015_total_score	OTHER	Coefficient	0.227142	0.133312	1.7	0.088	-0.0341448	0.488429	FALSE
7	zHannumAgeEAA → HEI → Mortality	clock_to_HEI	zHannumAgeEAA	zhei2015_total_score	zses	Coefficient	0.145441	0.0273792	5.31	0	0.0917782	0.199103	FALSE
7	zHannumAgeEAA → HEI → Mortality	clock_to_HEI	zHannumAgeEAA	zhei2015_total_score	physic_act_2016g1	Coefficient	-0.356608	0.0642637	-5.55	0	-0.482562	-0.230653	FALSE
7	zHannumAgeEAA → HEI → Mortality	clock_to_HEI	zHannumAgeEAA	zhei2015_total_score	physic_act_2016g2	Coefficient	-0.222717	0.0551967	-4.03	0	-0.3309	-0.114533	FALSE
7	zHannumAgeEAA → HEI → Mortality	clock_to_HEI	zHannumAgeEAA	zhei2015_total_score	smoking_2016g1	Coefficient	0.490372	0.0855507	5.73	0	0.322696	0.658049	FALSE
7	zHannumAgeEAA → HEI → Mortality	clock_to_HEI	zHannumAgeEAA	zhei2015_total_score	smoking_2016g2	Coefficient	0.412628	0.0850056	4.85	0	0.24602	0.579236	FALSE
7	zHannumAgeEAA → HEI → Mortality	clock_to_HEI	zHannumAgeEAA	zhei2015_total_score	alcohol_2016g1	Coefficient	-0.0563684	0.0774545	-0.73	0.467	-0.208176	0.0954396	FALSE
7	zHannumAgeEAA → HEI → Mortality	clock_to_HEI	zHannumAgeEAA	zhei2015_total_score	alcohol_2016g2	Coefficient	0.122056	0.0884026	1.38	0.167	-0.0512101	0.295322	FALSE
7	zHannumAgeEAA → HEI → Mortality	clock_to_HEI	zHannumAgeEAA	zhei2015_total_score	alcohol_2016g3	Coefficient	0.0077373	0.0816671	0.09	0.925	-0.152327	0.167802	FALSE
7	zHannumAgeEAA → HEI → Mortality	clock_to_HEI	zHannumAgeEAA	zhei2015_total_score	energyintake_2013	Coefficient	-3e-05	2.33e-05	-1.29	0.198	-7.56e-05	1.57e-05	FALSE
7	zHannumAgeEAA → HEI → Mortality	clock_to_HEI	zHannumAgeEAA	zhei2015_total_score	_cons	Coefficient	-0.501282	0.111597	-4.49	0	-0.720009	-0.282556	FALSE
7	zHannumAgeEAA → HEI → Mortality	clock_to_HEI	zHannumAgeEAA	zhei2015_total_score	sigma2:_cons	Coefficient	0.883151	0.0305994	28.86	0	0.823178	0.943125	FALSE
8	zDunedinPoAm → HEI → Mortality	clock_to_HEI	zDunedinPoAm	zhei2015_total_score	zDunedinPoAm	Coefficient	-0.0522701	0.0259665	-2.01	0.044	-0.103164	-0.0013767	FALSE
8	zDunedinPoAm → HEI → Mortality	clock_to_HEI	zDunedinPoAm	zhei2015_total_score	zAGE_HRS	Coefficient	0.130545	0.0316604	4.12	0	0.0684919	0.192598	FALSE
8	zDunedinPoAm → HEI → Mortality	clock_to_HEI	zDunedinPoAm	zhei2015_total_score	SEX	Coefficient	0.234652	0.0485418	4.83	0	0.139512	0.329792	FALSE
8	zDunedinPoAm → HEI → Mortality	clock_to_HEI	zDunedinPoAm	zhei2015_total_score	NHB	Coefficient	0.329066	0.068825	4.78	0	0.194172	0.463961	FALSE
8	zDunedinPoAm → HEI → Mortality	clock_to_HEI	zDunedinPoAm	zhei2015_total_score	HISP	Coefficient	0.332511	0.0786263	4.23	0	0.178406	0.486615	FALSE
8	zDunedinPoAm → HEI → Mortality	clock_to_HEI	zDunedinPoAm	zhei2015_total_score	OTHER	Coefficient	0.248979	0.133601	1.86	0.062	-0.0128743	0.510832	FALSE
8	zDunedinPoAm → HEI → Mortality	clock_to_HEI	zDunedinPoAm	zhei2015_total_score	zses	Coefficient	0.144018	0.0273776	5.26	0	0.0903588	0.197677	FALSE
8	zDunedinPoAm → HEI → Mortality	clock_to_HEI	zDunedinPoAm	zhei2015_total_score	physic_act_2016g1	Coefficient	-0.351146	0.06447	-5.45	0	-0.477505	-0.224787	FALSE
8	zDunedinPoAm → HEI → Mortality	clock_to_HEI	zDunedinPoAm	zhei2015_total_score	physic_act_2016g2	Coefficient	-0.216651	0.0553601	-3.91	0	-0.325155	-0.108147	FALSE
8	zDunedinPoAm → HEI → Mortality	clock_to_HEI	zDunedinPoAm	zhei2015_total_score	smoking_2016g1	Coefficient	0.429315	0.092411	4.65	0	0.248193	0.610437	FALSE
8	zDunedinPoAm → HEI → Mortality	clock_to_HEI	zDunedinPoAm	zhei2015_total_score	smoking_2016g2	Coefficient	0.366824	0.0888666	4.13	0	0.192649	0.540999	FALSE
8	zDunedinPoAm → HEI → Mortality	clock_to_HEI	zDunedinPoAm	zhei2015_total_score	alcohol_2016g1	Coefficient	-0.0627269	0.0774195	-0.81	0.418	-0.214466	0.0890126	FALSE
8	zDunedinPoAm → HEI → Mortality	clock_to_HEI	zDunedinPoAm	zhei2015_total_score	alcohol_2016g2	Coefficient	0.116383	0.0883763	1.32	0.188	-0.056831	0.289598	FALSE
8	zDunedinPoAm → HEI → Mortality	clock_to_HEI	zDunedinPoAm	zhei2015_total_score	alcohol_2016g3	Coefficient	0.0081961	0.0816299	0.1	0.92	-0.151796	0.168188	FALSE
8	zDunedinPoAm → HEI → Mortality	clock_to_HEI	zDunedinPoAm	zhei2015_total_score	energyintake_2013	Coefficient	-2.83e-05	2.33e-05	-1.22	0.224	-7.4e-05	1.73e-05	FALSE
8	zDunedinPoAm → HEI → Mortality	clock_to_HEI	zDunedinPoAm	zhei2015_total_score	_cons	Coefficient	-0.467656	0.113993	-4.1	0	-0.691079	-0.244232	FALSE
8	zDunedinPoAm → HEI → Mortality	clock_to_HEI	zDunedinPoAm	zhei2015_total_score	sigma2:_cons	Coefficient	0.882623	0.0305811	28.86	0	0.822685	0.942561	FALSE
9	zPhenoAgeEAA → HEI → Mortality	clock_to_HEI	zPhenoAgeEAA	zhei2015_total_score	zPhenoAgeEAA	Coefficient	-0.0386563	0.0234301	-1.65	0.099	-0.0845784	0.0072658	FALSE
9	zPhenoAgeEAA → HEI → Mortality	clock_to_HEI	zPhenoAgeEAA	zhei2015_total_score	zAGE_HRS	Coefficient	0.123915	0.0316187	3.92	0	0.0619439	0.185887	FALSE
9	zPhenoAgeEAA → HEI → Mortality	clock_to_HEI	zPhenoAgeEAA	zhei2015_total_score	SEX	Coefficient	0.234717	0.0486218	4.83	0	0.13942	0.330014	FALSE
9	zPhenoAgeEAA → HEI → Mortality	clock_to_HEI	zPhenoAgeEAA	zhei2015_total_score	NHB	Coefficient	0.321313	0.0687107	4.68	0	0.186642	0.455983	FALSE
9	zPhenoAgeEAA → HEI → Mortality	clock_to_HEI	zPhenoAgeEAA	zhei2015_total_score	HISP	Coefficient	0.333396	0.0786643	4.24	0	0.179217	0.487575	FALSE
9	zPhenoAgeEAA → HEI → Mortality	clock_to_HEI	zPhenoAgeEAA	zhei2015_total_score	OTHER	Coefficient	0.230347	0.133317	1.73	0.084	-0.0309488	0.491642	FALSE
9	zPhenoAgeEAA → HEI → Mortality	clock_to_HEI	zPhenoAgeEAA	zhei2015_total_score	zses	Coefficient	0.143735	0.027397	5.25	0	0.0900376	0.197432	FALSE
9	zPhenoAgeEAA → HEI → Mortality	clock_to_HEI	zPhenoAgeEAA	zhei2015_total_score	physic_act_2016g1	Coefficient	-0.357692	0.064246	-5.57	0	-0.483612	-0.231772	FALSE
9	zPhenoAgeEAA → HEI → Mortality	clock_to_HEI	zPhenoAgeEAA	zhei2015_total_score	physic_act_2016g2	Coefficient	-0.224538	0.0551701	-4.07	0	-0.332669	-0.116406	FALSE
9	zPhenoAgeEAA → HEI → Mortality	clock_to_HEI	zPhenoAgeEAA	zhei2015_total_score	smoking_2016g1	Coefficient	0.493257	0.0854732	5.77	0	0.325732	0.660782	FALSE
9	zPhenoAgeEAA → HEI → Mortality	clock_to_HEI	zPhenoAgeEAA	zhei2015_total_score	smoking_2016g2	Coefficient	0.417643	0.0849251	4.92	0	0.251193	0.584093	FALSE
9	zPhenoAgeEAA → HEI → Mortality	clock_to_HEI	zPhenoAgeEAA	zhei2015_total_score	alcohol_2016g1	Coefficient	-0.0587074	0.0774399	-0.76	0.448	-0.210487	0.093072	FALSE
9	zPhenoAgeEAA → HEI → Mortality	clock_to_HEI	zPhenoAgeEAA	zhei2015_total_score	alcohol_2016g2	Coefficient	0.116542	0.0884159	1.32	0.187	-0.0567505	0.289834	FALSE
9	zPhenoAgeEAA → HEI → Mortality	clock_to_HEI	zPhenoAgeEAA	zhei2015_total_score	alcohol_2016g3	Coefficient	0.0088385	0.0816622	0.11	0.914	-0.151217	0.168894	FALSE
9	zPhenoAgeEAA → HEI → Mortality	clock_to_HEI	zPhenoAgeEAA	zhei2015_total_score	energyintake_2013	Coefficient	-3.03e-05	2.33e-05	-1.3	0.193	-7.6e-05	1.53e-05	FALSE
9	zPhenoAgeEAA → HEI → Mortality	clock_to_HEI	zPhenoAgeEAA	zhei2015_total_score	_cons	Coefficient	-0.510227	0.111273	-4.59	0	-0.728319	-0.292135	FALSE
9	zPhenoAgeEAA → HEI → Mortality	clock_to_HEI	zPhenoAgeEAA	zhei2015_total_score	sigma2:_cons	Coefficient	0.883327	0.0306055	28.86	0	0.823341	0.943312	FALSE
10	zGrimAgeMortEAA → HEI → Mortality	clock_to_HEI	zGrimAgeMortEAA	zhei2015_total_score	zGrimAgeMortEAA	Coefficient	-0.104007	0.0300013	-3.47	0.001	-0.162808	-0.0452052	FALSE
10	zGrimAgeMortEAA → HEI → Mortality	clock_to_HEI	zGrimAgeMortEAA	zhei2015_total_score	zAGE_HRS	Coefficient	0.127685	0.031509	4.05	0	0.0659279	0.189441	FALSE
10	zGrimAgeMortEAA → HEI → Mortality	clock_to_HEI	zGrimAgeMortEAA	zhei2015_total_score	SEX	Coefficient	0.179521	0.0515331	3.48	0	0.0785178	0.280524	FALSE
10	zGrimAgeMortEAA → HEI → Mortality	clock_to_HEI	zGrimAgeMortEAA	zhei2015_total_score	NHB	Coefficient	0.340772	0.0687761	4.95	0	0.205974	0.475571	FALSE
10	zGrimAgeMortEAA → HEI → Mortality	clock_to_HEI	zGrimAgeMortEAA	zhei2015_total_score	HISP	Coefficient	0.321438	0.0784917	4.1	0	0.167597	0.475279	FALSE
10	zGrimAgeMortEAA → HEI → Mortality	clock_to_HEI	zGrimAgeMortEAA	zhei2015_total_score	OTHER	Coefficient	0.236647	0.132961	1.78	0.075	-0.0239515	0.497245	FALSE
10	zGrimAgeMortEAA → HEI → Mortality	clock_to_HEI	zGrimAgeMortEAA	zhei2015_total_score	zses	Coefficient	0.134305	0.0274874	4.89	0	0.0804306	0.188179	FALSE
10	zGrimAgeMortEAA → HEI → Mortality	clock_to_HEI	zGrimAgeMortEAA	zhei2015_total_score	physic_act_2016g1	Coefficient	-0.328968	0.0647254	-5.08	0	-0.455827	-0.202108	FALSE
10	zGrimAgeMortEAA → HEI → Mortality	clock_to_HEI	zGrimAgeMortEAA	zhei2015_total_score	physic_act_2016g2	Coefficient	-0.207434	0.0552825	-3.75	0	-0.315786	-0.0990825	FALSE
10	zGrimAgeMortEAA → HEI → Mortality	clock_to_HEI	zGrimAgeMortEAA	zhei2015_total_score	smoking_2016g1	Coefficient	0.329163	0.0984653	3.34	0.001	0.136174	0.522151	FALSE
10	zGrimAgeMortEAA → HEI → Mortality	clock_to_HEI	zGrimAgeMortEAA	zhei2015_total_score	smoking_2016g2	Coefficient	0.30227	0.0912133	3.31	0.001	0.123495	0.481045	FALSE
10	zGrimAgeMortEAA → HEI → Mortality	clock_to_HEI	zGrimAgeMortEAA	zhei2015_total_score	alcohol_2016g1	Coefficient	-0.0614123	0.0772235	-0.8	0.426	-0.212767	0.089943	FALSE
10	zGrimAgeMortEAA → HEI → Mortality	clock_to_HEI	zGrimAgeMortEAA	zhei2015_total_score	alcohol_2016g2	Coefficient	0.105597	0.0882436	1.2	0.231	-0.0673571	0.278552	FALSE
10	zGrimAgeMortEAA → HEI → Mortality	clock_to_HEI	zGrimAgeMortEAA	zhei2015_total_score	alcohol_2016g3	Coefficient	0.0022285	0.0814633	0.03	0.978	-0.157437	0.161893	FALSE
10	zGrimAgeMortEAA → HEI → Mortality	clock_to_HEI	zGrimAgeMortEAA	zhei2015_total_score	energyintake_2013	Coefficient	-3.02e-05	2.32e-05	-1.3	0.194	-7.57e-05	1.53e-05	FALSE
10	zGrimAgeMortEAA → HEI → Mortality	clock_to_HEI	zGrimAgeMortEAA	zhei2015_total_score	_cons	Coefficient	-0.359258	0.120036	-2.99	0.003	-0.594524	-0.123992	FALSE
10	zGrimAgeMortEAA → HEI → Mortality	clock_to_HEI	zGrimAgeMortEAA	zhei2015_total_score	sigma2:_cons	Coefficient	0.878433	0.0304359	28.86	0	0.81878	0.938086	FALSE

## Sheet: All_Results_Long
analysis_id	analysis_label	direction	exposure	mediator	term	measure	estimate	std_err	z	p	ci_low	ci_high	omitted	result_section	component_label
1	HEI → zHorvathAgeEAA → Mortality	HEI_to_clock	zhei2015_total_score	zHorvathAgeEAA	zhei2015_total_score	Hazard ratio	0.917143	0.0685604	-1.16	0.247	0.792148	1.06186	FALSE	Outcome model
1	HEI → zHorvathAgeEAA → Mortality	HEI_to_clock	zhei2015_total_score	zHorvathAgeEAA	zHorvathAgeEAA	Hazard ratio	0.939381	0.0593436	-0.99	0.322	0.829982	1.0632	FALSE	Outcome model
1	HEI → zHorvathAgeEAA → Mortality	HEI_to_clock	zhei2015_total_score	zHorvathAgeEAA	_zhei2015_totXzHorvathAgeE_000	Hazard ratio	0.979728	0.0703206	-0.29	0.775	0.851157	1.12772	FALSE	Outcome model
1	HEI → zHorvathAgeEAA → Mortality	HEI_to_clock	zhei2015_total_score	zHorvathAgeEAA	zAGE_HRS	Hazard ratio	3.19333	0.350378	10.58	0	2.57542	3.95949	FALSE	Outcome model
1	HEI → zHorvathAgeEAA → Mortality	HEI_to_clock	zhei2015_total_score	zHorvathAgeEAA	SEX	Hazard ratio	0.764619	0.110209	-1.86	0.063	0.576444	1.01422	FALSE	Outcome model
1	HEI → zHorvathAgeEAA → Mortality	HEI_to_clock	zhei2015_total_score	zHorvathAgeEAA	NHB	Hazard ratio	0.998448	0.206935	-0.01	0.994	0.665133	1.4988	FALSE	Outcome model
1	HEI → zHorvathAgeEAA → Mortality	HEI_to_clock	zhei2015_total_score	zHorvathAgeEAA	HISP	Hazard ratio	0.351182	0.137622	-2.67	0.008	0.162915	0.757014	FALSE	Outcome model
1	HEI → zHorvathAgeEAA → Mortality	HEI_to_clock	zhei2015_total_score	zHorvathAgeEAA	OTHER	Hazard ratio	0.757476	0.39018	-0.54	0.59	0.276	2.07887	FALSE	Outcome model
1	HEI → zHorvathAgeEAA → Mortality	HEI_to_clock	zhei2015_total_score	zHorvathAgeEAA	zses	Hazard ratio	0.689442	0.0574626	-4.46	0	0.585535	0.811787	FALSE	Outcome model
1	HEI → zHorvathAgeEAA → Mortality	HEI_to_clock	zhei2015_total_score	zHorvathAgeEAA	physic_act_2016g1	Hazard ratio	2.64645	0.443894	5.8	0	1.90498	3.67653	FALSE	Outcome model
1	HEI → zHorvathAgeEAA → Mortality	HEI_to_clock	zhei2015_total_score	zHorvathAgeEAA	physic_act_2016g2	Hazard ratio	1.35147	0.236605	1.72	0.085	0.958925	1.90471	FALSE	Outcome model
1	HEI → zHorvathAgeEAA → Mortality	HEI_to_clock	zhei2015_total_score	zHorvathAgeEAA	smoking_2016g1	Hazard ratio	0.545157	0.155502	-2.13	0.033	0.31169	0.953499	FALSE	Outcome model
1	HEI → zHorvathAgeEAA → Mortality	HEI_to_clock	zhei2015_total_score	zHorvathAgeEAA	smoking_2016g2	Hazard ratio	0.691522	0.188374	-1.35	0.176	0.405448	1.17944	FALSE	Outcome model
1	HEI → zHorvathAgeEAA → Mortality	HEI_to_clock	zhei2015_total_score	zHorvathAgeEAA	alcohol_2016g1	Hazard ratio	1.09786	0.278176	0.37	0.713	0.668139	1.80395	FALSE	Outcome model
1	HEI → zHorvathAgeEAA → Mortality	HEI_to_clock	zhei2015_total_score	zHorvathAgeEAA	alcohol_2016g2	Hazard ratio	0.814975	0.235149	-0.71	0.478	0.462959	1.43465	FALSE	Outcome model
1	HEI → zHorvathAgeEAA → Mortality	HEI_to_clock	zhei2015_total_score	zHorvathAgeEAA	alcohol_2016g3	Hazard ratio	0.966438	0.267459	-0.12	0.902	0.561832	1.66242	FALSE	Outcome model
1	HEI → zHorvathAgeEAA → Mortality	HEI_to_clock	zhei2015_total_score	zHorvathAgeEAA	energyintake_2013	Hazard ratio	0.999949	6.04e-05	-0.85	0.394	0.99983	1.00007	FALSE	Outcome model
2	HEI → zHannumAgeEAA → Mortality	HEI_to_clock	zhei2015_total_score	zHannumAgeEAA	zhei2015_total_score	Hazard ratio	0.915414	0.0670689	-1.21	0.228	0.792964	1.05677	FALSE	Outcome model
2	HEI → zHannumAgeEAA → Mortality	HEI_to_clock	zhei2015_total_score	zHannumAgeEAA	zHannumAgeEAA	Hazard ratio	1.14874	0.0614934	2.59	0.01	1.03432	1.27581	FALSE	Outcome model
2	HEI → zHannumAgeEAA → Mortality	HEI_to_clock	zhei2015_total_score	zHannumAgeEAA	_zhei2015_totXzHannumAgeEA_000	Hazard ratio	0.972396	0.0664763	-0.41	0.682	0.850456	1.11182	FALSE	Outcome model
2	HEI → zHannumAgeEAA → Mortality	HEI_to_clock	zhei2015_total_score	zHannumAgeEAA	zAGE_HRS	Hazard ratio	3.23926	0.354851	10.73	0	2.61336	4.01506	FALSE	Outcome model
2	HEI → zHannumAgeEAA → Mortality	HEI_to_clock	zhei2015_total_score	zHannumAgeEAA	SEX	Hazard ratio	0.817596	0.120159	-1.37	0.171	0.612973	1.09053	FALSE	Outcome model
2	HEI → zHannumAgeEAA → Mortality	HEI_to_clock	zhei2015_total_score	zHannumAgeEAA	NHB	Hazard ratio	1.08546	0.22965	0.39	0.698	0.71701	1.64324	FALSE	Outcome model
2	HEI → zHannumAgeEAA → Mortality	HEI_to_clock	zhei2015_total_score	zHannumAgeEAA	HISP	Hazard ratio	0.395235	0.148225	-2.48	0.013	0.189508	0.824294	FALSE	Outcome model
2	HEI → zHannumAgeEAA → Mortality	HEI_to_clock	zhei2015_total_score	zHannumAgeEAA	OTHER	Hazard ratio	0.788362	0.403563	-0.46	0.642	0.289064	2.15009	FALSE	Outcome model
2	HEI → zHannumAgeEAA → Mortality	HEI_to_clock	zhei2015_total_score	zHannumAgeEAA	zses	Hazard ratio	0.685418	0.0576625	-4.49	0	0.581228	0.808286	FALSE	Outcome model
2	HEI → zHannumAgeEAA → Mortality	HEI_to_clock	zhei2015_total_score	zHannumAgeEAA	physic_act_2016g1	Hazard ratio	2.47717	0.423353	5.31	0	1.77208	3.4628	FALSE	Outcome model
2	HEI → zHannumAgeEAA → Mortality	HEI_to_clock	zhei2015_total_score	zHannumAgeEAA	physic_act_2016g2	Hazard ratio	1.3343	0.233595	1.65	0.099	0.946747	1.8805	FALSE	Outcome model
2	HEI → zHannumAgeEAA → Mortality	HEI_to_clock	zhei2015_total_score	zHannumAgeEAA	smoking_2016g1	Hazard ratio	0.57204	0.164572	-1.94	0.052	0.325493	1.00534	FALSE	Outcome model
2	HEI → zHannumAgeEAA → Mortality	HEI_to_clock	zhei2015_total_score	zHannumAgeEAA	smoking_2016g2	Hazard ratio	0.725686	0.198303	-1.17	0.241	0.424764	1.2398	FALSE	Outcome model
2	HEI → zHannumAgeEAA → Mortality	HEI_to_clock	zhei2015_total_score	zHannumAgeEAA	alcohol_2016g1	Hazard ratio	1.05221	0.262028	0.2	0.838	0.645845	1.71424	FALSE	Outcome model
2	HEI → zHannumAgeEAA → Mortality	HEI_to_clock	zhei2015_total_score	zHannumAgeEAA	alcohol_2016g2	Hazard ratio	0.78166	0.222506	-0.87	0.387	0.447421	1.36559	FALSE	Outcome model
2	HEI → zHannumAgeEAA → Mortality	HEI_to_clock	zhei2015_total_score	zHannumAgeEAA	alcohol_2016g3	Hazard ratio	0.964915	0.265892	-0.13	0.897	0.562253	1.65595	FALSE	Outcome model
2	HEI → zHannumAgeEAA → Mortality	HEI_to_clock	zhei2015_total_score	zHannumAgeEAA	energyintake_2013	Hazard ratio	0.999933	5.8e-05	-1.15	0.249	0.999819	1.00005	FALSE	Outcome model
3	HEI → zDunedinPoAm → Mortality	HEI_to_clock	zhei2015_total_score	zDunedinPoAm	zhei2015_total_score	Hazard ratio	0.95832	0.0711388	-0.57	0.566	0.828559	1.1084	FALSE	Outcome model
3	HEI → zDunedinPoAm → Mortality	HEI_to_clock	zhei2015_total_score	zDunedinPoAm	zDunedinPoAm	Hazard ratio	1.22824	0.0898138	2.81	0.005	1.06424	1.41751	FALSE	Outcome model
3	HEI → zDunedinPoAm → Mortality	HEI_to_clock	zhei2015_total_score	zDunedinPoAm	_zhei2015_totXzDunedinPoAm_000	Hazard ratio	0.904167	0.0545204	-1.67	0.095	0.803382	1.0176	FALSE	Outcome model
3	HEI → zDunedinPoAm → Mortality	HEI_to_clock	zhei2015_total_score	zDunedinPoAm	zAGE_HRS	Hazard ratio	3.11057	0.328355	10.75	0	2.52921	3.82554	FALSE	Outcome model
3	HEI → zDunedinPoAm → Mortality	HEI_to_clock	zhei2015_total_score	zDunedinPoAm	SEX	Hazard ratio	0.793396	0.114631	-1.6	0.109	0.597732	1.05311	FALSE	Outcome model
3	HEI → zDunedinPoAm → Mortality	HEI_to_clock	zhei2015_total_score	zDunedinPoAm	NHB	Hazard ratio	1.01597	0.207157	0.08	0.938	0.681271	1.5151	FALSE	Outcome model
3	HEI → zDunedinPoAm → Mortality	HEI_to_clock	zhei2015_total_score	zDunedinPoAm	HISP	Hazard ratio	0.35952	0.139571	-2.64	0.008	0.167986	0.769435	FALSE	Outcome model
3	HEI → zDunedinPoAm → Mortality	HEI_to_clock	zhei2015_total_score	zDunedinPoAm	OTHER	Hazard ratio	0.708888	0.350776	-0.7	0.487	0.26877	1.86971	FALSE	Outcome model
3	HEI → zDunedinPoAm → Mortality	HEI_to_clock	zhei2015_total_score	zDunedinPoAm	zses	Hazard ratio	0.68561	0.0575553	-4.5	0	0.581595	0.808228	FALSE	Outcome model
3	HEI → zDunedinPoAm → Mortality	HEI_to_clock	zhei2015_total_score	zDunedinPoAm	physic_act_2016g1	Hazard ratio	2.39537	0.401588	5.21	0	1.72452	3.32719	FALSE	Outcome model
3	HEI → zDunedinPoAm → Mortality	HEI_to_clock	zhei2015_total_score	zDunedinPoAm	physic_act_2016g2	Hazard ratio	1.28295	0.225341	1.42	0.156	0.909286	1.81016	FALSE	Outcome model
3	HEI → zDunedinPoAm → Mortality	HEI_to_clock	zhei2015_total_score	zDunedinPoAm	smoking_2016g1	Hazard ratio	0.755925	0.226281	-0.93	0.35	0.420414	1.35919	FALSE	Outcome model
3	HEI → zDunedinPoAm → Mortality	HEI_to_clock	zhei2015_total_score	zDunedinPoAm	smoking_2016g2	Hazard ratio	0.903699	0.249379	-0.37	0.714	0.526177	1.55208	FALSE	Outcome model
3	HEI → zDunedinPoAm → Mortality	HEI_to_clock	zhei2015_total_score	zDunedinPoAm	alcohol_2016g1	Hazard ratio	1.08415	0.271977	0.32	0.747	0.663059	1.77267	FALSE	Outcome model
3	HEI → zDunedinPoAm → Mortality	HEI_to_clock	zhei2015_total_score	zDunedinPoAm	alcohol_2016g2	Hazard ratio	0.776532	0.226	-0.87	0.385	0.438963	1.3737	FALSE	Outcome model
3	HEI → zDunedinPoAm → Mortality	HEI_to_clock	zhei2015_total_score	zDunedinPoAm	alcohol_2016g3	Hazard ratio	0.960998	0.266713	-0.14	0.886	0.557805	1.65563	FALSE	Outcome model
3	HEI → zDunedinPoAm → Mortality	HEI_to_clock	zhei2015_total_score	zDunedinPoAm	energyintake_2013	Hazard ratio	0.99993	5.64e-05	-1.24	0.216	0.99982	1.00004	FALSE	Outcome model
4	HEI → zPhenoAgeEAA → Mortality	HEI_to_clock	zhei2015_total_score	zPhenoAgeEAA	zhei2015_total_score	Hazard ratio	0.962081	0.0697037	-0.53	0.594	0.834721	1.10887	FALSE	Outcome model
4	HEI → zPhenoAgeEAA → Mortality	HEI_to_clock	zhei2015_total_score	zPhenoAgeEAA	zPhenoAgeEAA	Hazard ratio	1.17941	0.0623049	3.12	0.002	1.0634	1.30807	FALSE	Outcome model
4	HEI → zPhenoAgeEAA → Mortality	HEI_to_clock	zhei2015_total_score	zPhenoAgeEAA	_zhei2015_totXzPhenoAgeEAA_000	Hazard ratio	0.818355	0.039677	-4.13	0	0.74417	0.899936	FALSE	Outcome model
4	HEI → zPhenoAgeEAA → Mortality	HEI_to_clock	zhei2015_total_score	zPhenoAgeEAA	zAGE_HRS	Hazard ratio	3.33724	0.366143	10.98	0	2.69152	4.13787	FALSE	Outcome model
4	HEI → zPhenoAgeEAA → Mortality	HEI_to_clock	zhei2015_total_score	zPhenoAgeEAA	SEX	Hazard ratio	0.775044	0.111817	-1.77	0.077	0.584147	1.02832	FALSE	Outcome model
4	HEI → zPhenoAgeEAA → Mortality	HEI_to_clock	zhei2015_total_score	zPhenoAgeEAA	NHB	Hazard ratio	1.0253	0.20466	0.13	0.9	0.693338	1.51621	FALSE	Outcome model
4	HEI → zPhenoAgeEAA → Mortality	HEI_to_clock	zhei2015_total_score	zPhenoAgeEAA	HISP	Hazard ratio	0.32967	0.132296	-2.77	0.006	0.150139	0.723877	FALSE	Outcome model
4	HEI → zPhenoAgeEAA → Mortality	HEI_to_clock	zhei2015_total_score	zPhenoAgeEAA	OTHER	Hazard ratio	0.660931	0.361366	-0.76	0.449	0.226338	1.92998	FALSE	Outcome model
4	HEI → zPhenoAgeEAA → Mortality	HEI_to_clock	zhei2015_total_score	zPhenoAgeEAA	zses	Hazard ratio	0.677273	0.056232	-4.69	0	0.575561	0.79696	FALSE	Outcome model
4	HEI → zPhenoAgeEAA → Mortality	HEI_to_clock	zhei2015_total_score	zPhenoAgeEAA	physic_act_2016g1	Hazard ratio	2.57935	0.445447	5.49	0	1.8387	3.61835	FALSE	Outcome model
4	HEI → zPhenoAgeEAA → Mortality	HEI_to_clock	zhei2015_total_score	zPhenoAgeEAA	physic_act_2016g2	Hazard ratio	1.34207	0.236355	1.67	0.095	0.950313	1.89532	FALSE	Outcome model
4	HEI → zPhenoAgeEAA → Mortality	HEI_to_clock	zhei2015_total_score	zPhenoAgeEAA	smoking_2016g1	Hazard ratio	0.562436	0.163476	-1.98	0.048	0.318175	0.994217	FALSE	Outcome model
4	HEI → zPhenoAgeEAA → Mortality	HEI_to_clock	zhei2015_total_score	zPhenoAgeEAA	smoking_2016g2	Hazard ratio	0.702937	0.191483	-1.29	0.196	0.412141	1.19891	FALSE	Outcome model
4	HEI → zPhenoAgeEAA → Mortality	HEI_to_clock	zhei2015_total_score	zPhenoAgeEAA	alcohol_2016g1	Hazard ratio	1.10502	0.281189	0.39	0.695	0.67107	1.81958	FALSE	Outcome model
4	HEI → zPhenoAgeEAA → Mortality	HEI_to_clock	zhei2015_total_score	zPhenoAgeEAA	alcohol_2016g2	Hazard ratio	0.88626	0.25769	-0.42	0.678	0.501262	1.56696	FALSE	Outcome model
4	HEI → zPhenoAgeEAA → Mortality	HEI_to_clock	zhei2015_total_score	zPhenoAgeEAA	alcohol_2016g3	Hazard ratio	1.05369	0.2951	0.19	0.852	0.608591	1.82433	FALSE	Outcome model
4	HEI → zPhenoAgeEAA → Mortality	HEI_to_clock	zhei2015_total_score	zPhenoAgeEAA	energyintake_2013	Hazard ratio	0.999968	5.67e-05	-0.57	0.572	0.999857	1.00008	FALSE	Outcome model
5	HEI → zGrimAgeMortEAA → Mortality	HEI_to_clock	zhei2015_total_score	zGrimAgeMortEAA	zhei2015_total_score	Hazard ratio	0.96808	0.0755492	-0.42	0.678	0.830775	1.12808	FALSE	Outcome model
5	HEI → zGrimAgeMortEAA → Mortality	HEI_to_clock	zhei2015_total_score	zGrimAgeMortEAA	zGrimAgeMortEAA	Hazard ratio	1.51173	0.129824	4.81	0	1.27754	1.78885	FALSE	Outcome model
5	HEI → zGrimAgeMortEAA → Mortality	HEI_to_clock	zhei2015_total_score	zGrimAgeMortEAA	_zhei2015_totXzGrimAgeMort_000	Hazard ratio	0.924285	0.0563489	-1.29	0.197	0.820186	1.0416	FALSE	Outcome model
5	HEI → zGrimAgeMortEAA → Mortality	HEI_to_clock	zhei2015_total_score	zGrimAgeMortEAA	zAGE_HRS	Hazard ratio	3.22452	0.345191	10.94	0	2.61422	3.9773	FALSE	Outcome model
5	HEI → zGrimAgeMortEAA → Mortality	HEI_to_clock	zhei2015_total_score	zGrimAgeMortEAA	SEX	Hazard ratio	1.01835	0.161279	0.11	0.909	0.746606	1.38901	FALSE	Outcome model
5	HEI → zGrimAgeMortEAA → Mortality	HEI_to_clock	zhei2015_total_score	zGrimAgeMortEAA	NHB	Hazard ratio	0.905438	0.198902	-0.45	0.651	0.58867	1.39266	FALSE	Outcome model
5	HEI → zGrimAgeMortEAA → Mortality	HEI_to_clock	zhei2015_total_score	zGrimAgeMortEAA	HISP	Hazard ratio	0.407147	0.151255	-2.42	0.016	0.196575	0.843282	FALSE	Outcome model
5	HEI → zGrimAgeMortEAA → Mortality	HEI_to_clock	zhei2015_total_score	zGrimAgeMortEAA	OTHER	Hazard ratio	0.793501	0.389644	-0.47	0.638	0.303089	2.07742	FALSE	Outcome model
5	HEI → zGrimAgeMortEAA → Mortality	HEI_to_clock	zhei2015_total_score	zGrimAgeMortEAA	zses	Hazard ratio	0.694142	0.0583756	-4.34	0	0.58866	0.818526	FALSE	Outcome model
5	HEI → zGrimAgeMortEAA → Mortality	HEI_to_clock	zhei2015_total_score	zGrimAgeMortEAA	physic_act_2016g1	Hazard ratio	2.24293	0.385857	4.7	0	1.60096	3.14232	FALSE	Outcome model
5	HEI → zGrimAgeMortEAA → Mortality	HEI_to_clock	zhei2015_total_score	zGrimAgeMortEAA	physic_act_2016g2	Hazard ratio	1.24592	0.221475	1.24	0.216	0.879385	1.76522	FALSE	Outcome model
5	HEI → zGrimAgeMortEAA → Mortality	HEI_to_clock	zhei2015_total_score	zGrimAgeMortEAA	smoking_2016g1	Hazard ratio	1.1691	0.384877	0.47	0.635	0.613242	2.22882	FALSE	Outcome model
5	HEI → zGrimAgeMortEAA → Mortality	HEI_to_clock	zhei2015_total_score	zGrimAgeMortEAA	smoking_2016g2	Hazard ratio	1.14614	0.331968	0.47	0.638	0.649676	2.02199	FALSE	Outcome model
5	HEI → zGrimAgeMortEAA → Mortality	HEI_to_clock	zhei2015_total_score	zGrimAgeMortEAA	alcohol_2016g1	Hazard ratio	0.988488	0.245532	-0.05	0.963	0.607491	1.60843	FALSE	Outcome model
5	HEI → zGrimAgeMortEAA → Mortality	HEI_to_clock	zhei2015_total_score	zGrimAgeMortEAA	alcohol_2016g2	Hazard ratio	0.78503	0.224775	-0.85	0.398	0.447883	1.37597	FALSE	Outcome model
5	HEI → zGrimAgeMortEAA → Mortality	HEI_to_clock	zhei2015_total_score	zGrimAgeMortEAA	alcohol_2016g3	Hazard ratio	0.936217	0.253054	-0.24	0.807	0.551191	1.5902	FALSE	Outcome model
5	HEI → zGrimAgeMortEAA → Mortality	HEI_to_clock	zhei2015_total_score	zGrimAgeMortEAA	energyintake_2013	Hazard ratio	0.999914	6.11e-05	-1.41	0.158	0.999794	1.00003	FALSE	Outcome model
6	zHorvathAgeEAA → HEI → Mortality	clock_to_HEI	zHorvathAgeEAA	zhei2015_total_score	zHorvathAgeEAA	Hazard ratio	0.939381	0.0593436	-0.99	0.322	0.829982	1.0632	FALSE	Outcome model
6	zHorvathAgeEAA → HEI → Mortality	clock_to_HEI	zHorvathAgeEAA	zhei2015_total_score	zhei2015_total_score	Hazard ratio	0.917143	0.0685604	-1.16	0.247	0.792148	1.06186	FALSE	Outcome model
6	zHorvathAgeEAA → HEI → Mortality	clock_to_HEI	zHorvathAgeEAA	zhei2015_total_score	_zHorvathAgeEXzhei2015_tot_000	Hazard ratio	0.979728	0.0703206	-0.29	0.775	0.851157	1.12772	FALSE	Outcome model
6	zHorvathAgeEAA → HEI → Mortality	clock_to_HEI	zHorvathAgeEAA	zhei2015_total_score	zAGE_HRS	Hazard ratio	3.19333	0.350378	10.58	0	2.57542	3.95949	FALSE	Outcome model
6	zHorvathAgeEAA → HEI → Mortality	clock_to_HEI	zHorvathAgeEAA	zhei2015_total_score	SEX	Hazard ratio	0.764619	0.110209	-1.86	0.063	0.576444	1.01422	FALSE	Outcome model
6	zHorvathAgeEAA → HEI → Mortality	clock_to_HEI	zHorvathAgeEAA	zhei2015_total_score	NHB	Hazard ratio	0.998448	0.206935	-0.01	0.994	0.665133	1.4988	FALSE	Outcome model
6	zHorvathAgeEAA → HEI → Mortality	clock_to_HEI	zHorvathAgeEAA	zhei2015_total_score	HISP	Hazard ratio	0.351182	0.137622	-2.67	0.008	0.162915	0.757014	FALSE	Outcome model
6	zHorvathAgeEAA → HEI → Mortality	clock_to_HEI	zHorvathAgeEAA	zhei2015_total_score	OTHER	Hazard ratio	0.757476	0.39018	-0.54	0.59	0.276	2.07887	FALSE	Outcome model
6	zHorvathAgeEAA → HEI → Mortality	clock_to_HEI	zHorvathAgeEAA	zhei2015_total_score	zses	Hazard ratio	0.689442	0.0574626	-4.46	0	0.585535	0.811787	FALSE	Outcome model
6	zHorvathAgeEAA → HEI → Mortality	clock_to_HEI	zHorvathAgeEAA	zhei2015_total_score	physic_act_2016g1	Hazard ratio	2.64645	0.443894	5.8	0	1.90498	3.67653	FALSE	Outcome model
6	zHorvathAgeEAA → HEI → Mortality	clock_to_HEI	zHorvathAgeEAA	zhei2015_total_score	physic_act_2016g2	Hazard ratio	1.35147	0.236605	1.72	0.085	0.958925	1.90471	FALSE	Outcome model
6	zHorvathAgeEAA → HEI → Mortality	clock_to_HEI	zHorvathAgeEAA	zhei2015_total_score	smoking_2016g1	Hazard ratio	0.545157	0.155502	-2.13	0.033	0.31169	0.953499	FALSE	Outcome model
6	zHorvathAgeEAA → HEI → Mortality	clock_to_HEI	zHorvathAgeEAA	zhei2015_total_score	smoking_2016g2	Hazard ratio	0.691522	0.188374	-1.35	0.176	0.405448	1.17944	FALSE	Outcome model
6	zHorvathAgeEAA → HEI → Mortality	clock_to_HEI	zHorvathAgeEAA	zhei2015_total_score	alcohol_2016g1	Hazard ratio	1.09786	0.278176	0.37	0.713	0.668139	1.80395	FALSE	Outcome model
6	zHorvathAgeEAA → HEI → Mortality	clock_to_HEI	zHorvathAgeEAA	zhei2015_total_score	alcohol_2016g2	Hazard ratio	0.814975	0.235149	-0.71	0.478	0.462959	1.43465	FALSE	Outcome model
6	zHorvathAgeEAA → HEI → Mortality	clock_to_HEI	zHorvathAgeEAA	zhei2015_total_score	alcohol_2016g3	Hazard ratio	0.966438	0.267459	-0.12	0.902	0.561832	1.66242	FALSE	Outcome model
6	zHorvathAgeEAA → HEI → Mortality	clock_to_HEI	zHorvathAgeEAA	zhei2015_total_score	energyintake_2013	Hazard ratio	0.999949	6.04e-05	-0.85	0.394	0.99983	1.00007	FALSE	Outcome model
7	zHannumAgeEAA → HEI → Mortality	clock_to_HEI	zHannumAgeEAA	zhei2015_total_score	zHannumAgeEAA	Hazard ratio	1.14874	0.0614934	2.59	0.01	1.03432	1.27581	FALSE	Outcome model
7	zHannumAgeEAA → HEI → Mortality	clock_to_HEI	zHannumAgeEAA	zhei2015_total_score	zhei2015_total_score	Hazard ratio	0.915414	0.0670689	-1.21	0.228	0.792964	1.05677	FALSE	Outcome model
7	zHannumAgeEAA → HEI → Mortality	clock_to_HEI	zHannumAgeEAA	zhei2015_total_score	_zHannumAgeEAXzhei2015_tot_000	Hazard ratio	0.972396	0.0664763	-0.41	0.682	0.850456	1.11182	FALSE	Outcome model
7	zHannumAgeEAA → HEI → Mortality	clock_to_HEI	zHannumAgeEAA	zhei2015_total_score	zAGE_HRS	Hazard ratio	3.23926	0.354851	10.73	0	2.61336	4.01506	FALSE	Outcome model
7	zHannumAgeEAA → HEI → Mortality	clock_to_HEI	zHannumAgeEAA	zhei2015_total_score	SEX	Hazard ratio	0.817596	0.120159	-1.37	0.171	0.612973	1.09053	FALSE	Outcome model
7	zHannumAgeEAA → HEI → Mortality	clock_to_HEI	zHannumAgeEAA	zhei2015_total_score	NHB	Hazard ratio	1.08546	0.22965	0.39	0.698	0.71701	1.64324	FALSE	Outcome model
7	zHannumAgeEAA → HEI → Mortality	clock_to_HEI	zHannumAgeEAA	zhei2015_total_score	HISP	Hazard ratio	0.395235	0.148225	-2.48	0.013	0.189508	0.824294	FALSE	Outcome model
7	zHannumAgeEAA → HEI → Mortality	clock_to_HEI	zHannumAgeEAA	zhei2015_total_score	OTHER	Hazard ratio	0.788362	0.403563	-0.46	0.642	0.289064	2.15009	FALSE	Outcome model
7	zHannumAgeEAA → HEI → Mortality	clock_to_HEI	zHannumAgeEAA	zhei2015_total_score	zses	Hazard ratio	0.685418	0.0576625	-4.49	0	0.581228	0.808286	FALSE	Outcome model
7	zHannumAgeEAA → HEI → Mortality	clock_to_HEI	zHannumAgeEAA	zhei2015_total_score	physic_act_2016g1	Hazard ratio	2.47717	0.423353	5.31	0	1.77208	3.4628	FALSE	Outcome model
7	zHannumAgeEAA → HEI → Mortality	clock_to_HEI	zHannumAgeEAA	zhei2015_total_score	physic_act_2016g2	Hazard ratio	1.3343	0.233595	1.65	0.099	0.946747	1.8805	FALSE	Outcome model
7	zHannumAgeEAA → HEI → Mortality	clock_to_HEI	zHannumAgeEAA	zhei2015_total_score	smoking_2016g1	Hazard ratio	0.57204	0.164572	-1.94	0.052	0.325493	1.00534	FALSE	Outcome model
7	zHannumAgeEAA → HEI → Mortality	clock_to_HEI	zHannumAgeEAA	zhei2015_total_score	smoking_2016g2	Hazard ratio	0.725686	0.198303	-1.17	0.241	0.424764	1.2398	FALSE	Outcome model
7	zHannumAgeEAA → HEI → Mortality	clock_to_HEI	zHannumAgeEAA	zhei2015_total_score	alcohol_2016g1	Hazard ratio	1.05221	0.262028	0.2	0.838	0.645845	1.71424	FALSE	Outcome model
7	zHannumAgeEAA → HEI → Mortality	clock_to_HEI	zHannumAgeEAA	zhei2015_total_score	alcohol_2016g2	Hazard ratio	0.78166	0.222506	-0.87	0.387	0.447421	1.36559	FALSE	Outcome model
7	zHannumAgeEAA → HEI → Mortality	clock_to_HEI	zHannumAgeEAA	zhei2015_total_score	alcohol_2016g3	Hazard ratio	0.964915	0.265892	-0.13	0.897	0.562253	1.65595	FALSE	Outcome model
7	zHannumAgeEAA → HEI → Mortality	clock_to_HEI	zHannumAgeEAA	zhei2015_total_score	energyintake_2013	Hazard ratio	0.999933	5.8e-05	-1.15	0.249	0.999819	1.00005	FALSE	Outcome model
8	zDunedinPoAm → HEI → Mortality	clock_to_HEI	zDunedinPoAm	zhei2015_total_score	zDunedinPoAm	Hazard ratio	1.22824	0.0898138	2.81	0.005	1.06424	1.41751	FALSE	Outcome model
8	zDunedinPoAm → HEI → Mortality	clock_to_HEI	zDunedinPoAm	zhei2015_total_score	zhei2015_total_score	Hazard ratio	0.95832	0.0711388	-0.57	0.566	0.828559	1.1084	FALSE	Outcome model
8	zDunedinPoAm → HEI → Mortality	clock_to_HEI	zDunedinPoAm	zhei2015_total_score	_zDunedinPoAmXzhei2015_tot_000	Hazard ratio	0.904167	0.0545204	-1.67	0.095	0.803382	1.0176	FALSE	Outcome model
8	zDunedinPoAm → HEI → Mortality	clock_to_HEI	zDunedinPoAm	zhei2015_total_score	zAGE_HRS	Hazard ratio	3.11057	0.328355	10.75	0	2.52921	3.82554	FALSE	Outcome model
8	zDunedinPoAm → HEI → Mortality	clock_to_HEI	zDunedinPoAm	zhei2015_total_score	SEX	Hazard ratio	0.793396	0.114631	-1.6	0.109	0.597732	1.05311	FALSE	Outcome model
8	zDunedinPoAm → HEI → Mortality	clock_to_HEI	zDunedinPoAm	zhei2015_total_score	NHB	Hazard ratio	1.01597	0.207157	0.08	0.938	0.681271	1.5151	FALSE	Outcome model
8	zDunedinPoAm → HEI → Mortality	clock_to_HEI	zDunedinPoAm	zhei2015_total_score	HISP	Hazard ratio	0.35952	0.139571	-2.64	0.008	0.167986	0.769435	FALSE	Outcome model
8	zDunedinPoAm → HEI → Mortality	clock_to_HEI	zDunedinPoAm	zhei2015_total_score	OTHER	Hazard ratio	0.708888	0.350776	-0.7	0.487	0.26877	1.86971	FALSE	Outcome model
8	zDunedinPoAm → HEI → Mortality	clock_to_HEI	zDunedinPoAm	zhei2015_total_score	zses	Hazard ratio	0.68561	0.0575553	-4.5	0	0.581595	0.808228	FALSE	Outcome model
8	zDunedinPoAm → HEI → Mortality	clock_to_HEI	zDunedinPoAm	zhei2015_total_score	physic_act_2016g1	Hazard ratio	2.39537	0.401588	5.21	0	1.72452	3.32719	FALSE	Outcome model
8	zDunedinPoAm → HEI → Mortality	clock_to_HEI	zDunedinPoAm	zhei2015_total_score	physic_act_2016g2	Hazard ratio	1.28295	0.225341	1.42	0.156	0.909286	1.81016	FALSE	Outcome model
8	zDunedinPoAm → HEI → Mortality	clock_to_HEI	zDunedinPoAm	zhei2015_total_score	smoking_2016g1	Hazard ratio	0.755925	0.226281	-0.93	0.35	0.420414	1.35919	FALSE	Outcome model
8	zDunedinPoAm → HEI → Mortality	clock_to_HEI	zDunedinPoAm	zhei2015_total_score	smoking_2016g2	Hazard ratio	0.903699	0.249379	-0.37	0.714	0.526177	1.55208	FALSE	Outcome model
8	zDunedinPoAm → HEI → Mortality	clock_to_HEI	zDunedinPoAm	zhei2015_total_score	alcohol_2016g1	Hazard ratio	1.08415	0.271977	0.32	0.747	0.663059	1.77267	FALSE	Outcome model
8	zDunedinPoAm → HEI → Mortality	clock_to_HEI	zDunedinPoAm	zhei2015_total_score	alcohol_2016g2	Hazard ratio	0.776532	0.226	-0.87	0.385	0.438963	1.3737	FALSE	Outcome model
8	zDunedinPoAm → HEI → Mortality	clock_to_HEI	zDunedinPoAm	zhei2015_total_score	alcohol_2016g3	Hazard ratio	0.960998	0.266713	-0.14	0.886	0.557805	1.65563	FALSE	Outcome model
8	zDunedinPoAm → HEI → Mortality	clock_to_HEI	zDunedinPoAm	zhei2015_total_score	energyintake_2013	Hazard ratio	0.99993	5.64e-05	-1.24	0.216	0.99982	1.00004	FALSE	Outcome model
9	zPhenoAgeEAA → HEI → Mortality	clock_to_HEI	zPhenoAgeEAA	zhei2015_total_score	zPhenoAgeEAA	Hazard ratio	1.17941	0.0623049	3.12	0.002	1.0634	1.30807	FALSE	Outcome model
9	zPhenoAgeEAA → HEI → Mortality	clock_to_HEI	zPhenoAgeEAA	zhei2015_total_score	zhei2015_total_score	Hazard ratio	0.962081	0.0697037	-0.53	0.594	0.834721	1.10887	FALSE	Outcome model
9	zPhenoAgeEAA → HEI → Mortality	clock_to_HEI	zPhenoAgeEAA	zhei2015_total_score	_zPhenoAgeEAAXzhei2015_tot_000	Hazard ratio	0.818355	0.039677	-4.13	0	0.74417	0.899936	FALSE	Outcome model
9	zPhenoAgeEAA → HEI → Mortality	clock_to_HEI	zPhenoAgeEAA	zhei2015_total_score	zAGE_HRS	Hazard ratio	3.33724	0.366143	10.98	0	2.69152	4.13787	FALSE	Outcome model
9	zPhenoAgeEAA → HEI → Mortality	clock_to_HEI	zPhenoAgeEAA	zhei2015_total_score	SEX	Hazard ratio	0.775044	0.111817	-1.77	0.077	0.584147	1.02832	FALSE	Outcome model
9	zPhenoAgeEAA → HEI → Mortality	clock_to_HEI	zPhenoAgeEAA	zhei2015_total_score	NHB	Hazard ratio	1.0253	0.20466	0.13	0.9	0.693338	1.51621	FALSE	Outcome model
9	zPhenoAgeEAA → HEI → Mortality	clock_to_HEI	zPhenoAgeEAA	zhei2015_total_score	HISP	Hazard ratio	0.32967	0.132296	-2.77	0.006	0.150139	0.723877	FALSE	Outcome model
9	zPhenoAgeEAA → HEI → Mortality	clock_to_HEI	zPhenoAgeEAA	zhei2015_total_score	OTHER	Hazard ratio	0.660931	0.361366	-0.76	0.449	0.226338	1.92998	FALSE	Outcome model
9	zPhenoAgeEAA → HEI → Mortality	clock_to_HEI	zPhenoAgeEAA	zhei2015_total_score	zses	Hazard ratio	0.677273	0.056232	-4.69	0	0.575561	0.79696	FALSE	Outcome model
9	zPhenoAgeEAA → HEI → Mortality	clock_to_HEI	zPhenoAgeEAA	zhei2015_total_score	physic_act_2016g1	Hazard ratio	2.57935	0.445447	5.49	0	1.8387	3.61835	FALSE	Outcome model
9	zPhenoAgeEAA → HEI → Mortality	clock_to_HEI	zPhenoAgeEAA	zhei2015_total_score	physic_act_2016g2	Hazard ratio	1.34207	0.236355	1.67	0.095	0.950313	1.89532	FALSE	Outcome model
9	zPhenoAgeEAA → HEI → Mortality	clock_to_HEI	zPhenoAgeEAA	zhei2015_total_score	smoking_2016g1	Hazard ratio	0.562436	0.163476	-1.98	0.048	0.318175	0.994217	FALSE	Outcome model
9	zPhenoAgeEAA → HEI → Mortality	clock_to_HEI	zPhenoAgeEAA	zhei2015_total_score	smoking_2016g2	Hazard ratio	0.702937	0.191483	-1.29	0.196	0.412141	1.19891	FALSE	Outcome model
9	zPhenoAgeEAA → HEI → Mortality	clock_to_HEI	zPhenoAgeEAA	zhei2015_total_score	alcohol_2016g1	Hazard ratio	1.10502	0.281189	0.39	0.695	0.67107	1.81958	FALSE	Outcome model
9	zPhenoAgeEAA → HEI → Mortality	clock_to_HEI	zPhenoAgeEAA	zhei2015_total_score	alcohol_2016g2	Hazard ratio	0.88626	0.25769	-0.42	0.678	0.501262	1.56696	FALSE	Outcome model
9	zPhenoAgeEAA → HEI → Mortality	clock_to_HEI	zPhenoAgeEAA	zhei2015_total_score	alcohol_2016g3	Hazard ratio	1.05369	0.2951	0.19	0.852	0.608591	1.82433	FALSE	Outcome model
9	zPhenoAgeEAA → HEI → Mortality	clock_to_HEI	zPhenoAgeEAA	zhei2015_total_score	energyintake_2013	Hazard ratio	0.999968	5.67e-05	-0.57	0.572	0.999857	1.00008	FALSE	Outcome model
10	zGrimAgeMortEAA → HEI → Mortality	clock_to_HEI	zGrimAgeMortEAA	zhei2015_total_score	zGrimAgeMortEAA	Hazard ratio	1.51173	0.129824	4.81	0	1.27754	1.78885	FALSE	Outcome model
10	zGrimAgeMortEAA → HEI → Mortality	clock_to_HEI	zGrimAgeMortEAA	zhei2015_total_score	zhei2015_total_score	Hazard ratio	0.96808	0.0755492	-0.42	0.678	0.830775	1.12808	FALSE	Outcome model
10	zGrimAgeMortEAA → HEI → Mortality	clock_to_HEI	zGrimAgeMortEAA	zhei2015_total_score	_zGrimAgeMortXzhei2015_tot_000	Hazard ratio	0.924285	0.0563489	-1.29	0.197	0.820186	1.0416	FALSE	Outcome model
10	zGrimAgeMortEAA → HEI → Mortality	clock_to_HEI	zGrimAgeMortEAA	zhei2015_total_score	zAGE_HRS	Hazard ratio	3.22452	0.345191	10.94	0	2.61422	3.9773	FALSE	Outcome model
10	zGrimAgeMortEAA → HEI → Mortality	clock_to_HEI	zGrimAgeMortEAA	zhei2015_total_score	SEX	Hazard ratio	1.01835	0.161279	0.11	0.909	0.746606	1.38901	FALSE	Outcome model
10	zGrimAgeMortEAA → HEI → Mortality	clock_to_HEI	zGrimAgeMortEAA	zhei2015_total_score	NHB	Hazard ratio	0.905438	0.198902	-0.45	0.651	0.58867	1.39266	FALSE	Outcome model
10	zGrimAgeMortEAA → HEI → Mortality	clock_to_HEI	zGrimAgeMortEAA	zhei2015_total_score	HISP	Hazard ratio	0.407147	0.151255	-2.42	0.016	0.196575	0.843282	FALSE	Outcome model
10	zGrimAgeMortEAA → HEI → Mortality	clock_to_HEI	zGrimAgeMortEAA	zhei2015_total_score	OTHER	Hazard ratio	0.793501	0.389644	-0.47	0.638	0.303089	2.07742	FALSE	Outcome model
10	zGrimAgeMortEAA → HEI → Mortality	clock_to_HEI	zGrimAgeMortEAA	zhei2015_total_score	zses	Hazard ratio	0.694142	0.0583756	-4.34	0	0.58866	0.818526	FALSE	Outcome model
10	zGrimAgeMortEAA → HEI → Mortality	clock_to_HEI	zGrimAgeMortEAA	zhei2015_total_score	physic_act_2016g1	Hazard ratio	2.24293	0.385857	4.7	0	1.60096	3.14232	FALSE	Outcome model
10	zGrimAgeMortEAA → HEI → Mortality	clock_to_HEI	zGrimAgeMortEAA	zhei2015_total_score	physic_act_2016g2	Hazard ratio	1.24592	0.221475	1.24	0.216	0.879385	1.76522	FALSE	Outcome model
10	zGrimAgeMortEAA → HEI → Mortality	clock_to_HEI	zGrimAgeMortEAA	zhei2015_total_score	smoking_2016g1	Hazard ratio	1.1691	0.384877	0.47	0.635	0.613242	2.22882	FALSE	Outcome model
10	zGrimAgeMortEAA → HEI → Mortality	clock_to_HEI	zGrimAgeMortEAA	zhei2015_total_score	smoking_2016g2	Hazard ratio	1.14614	0.331968	0.47	0.638	0.649676	2.02199	FALSE	Outcome model
10	zGrimAgeMortEAA → HEI → Mortality	clock_to_HEI	zGrimAgeMortEAA	zhei2015_total_score	alcohol_2016g1	Hazard ratio	0.988488	0.245532	-0.05	0.963	0.607491	1.60843	FALSE	Outcome model
10	zGrimAgeMortEAA → HEI → Mortality	clock_to_HEI	zGrimAgeMortEAA	zhei2015_total_score	alcohol_2016g2	Hazard ratio	0.78503	0.224775	-0.85	0.398	0.447883	1.37597	FALSE	Outcome model
10	zGrimAgeMortEAA → HEI → Mortality	clock_to_HEI	zGrimAgeMortEAA	zhei2015_total_score	alcohol_2016g3	Hazard ratio	0.936217	0.253054	-0.24	0.807	0.551191	1.5902	FALSE	Outcome model
10	zGrimAgeMortEAA → HEI → Mortality	clock_to_HEI	zGrimAgeMortEAA	zhei2015_total_score	energyintake_2013	Hazard ratio	0.999914	6.11e-05	-1.41	0.158	0.999794	1.00003	FALSE	Outcome model
1	HEI → zHorvathAgeEAA → Mortality	HEI_to_clock	zhei2015_total_score	zHorvathAgeEAA	zhei2015_total_score	Coefficient	0.0029184	0.0257344	0.11	0.91	-0.0475202	0.0533569	FALSE	Mediator model
1	HEI → zHorvathAgeEAA → Mortality	HEI_to_clock	zhei2015_total_score	zHorvathAgeEAA	zAGE_HRS	Coefficient	-0.0212976	0.0333701	-0.64	0.523	-0.0867018	0.0441066	FALSE	Mediator model
1	HEI → zHorvathAgeEAA → Mortality	HEI_to_clock	zhei2015_total_score	zHorvathAgeEAA	SEX	Coefficient	-0.280199	0.0512902	-5.46	0	-0.380725	-0.179672	FALSE	Mediator model
1	HEI → zHorvathAgeEAA → Mortality	HEI_to_clock	zhei2015_total_score	zHorvathAgeEAA	NHB	Coefficient	0.0010424	0.0726957	0.01	0.989	-0.141439	0.143523	FALSE	Mediator model
1	HEI → zHorvathAgeEAA → Mortality	HEI_to_clock	zhei2015_total_score	zHorvathAgeEAA	HISP	Coefficient	-0.193877	0.0831262	-2.33	0.02	-0.356801	-0.0309522	FALSE	Mediator model
1	HEI → zHorvathAgeEAA → Mortality	HEI_to_clock	zhei2015_total_score	zHorvathAgeEAA	OTHER	Coefficient	0.0017605	0.140273	0.01	0.99	-0.27317	0.276691	FALSE	Mediator model
1	HEI → zHorvathAgeEAA → Mortality	HEI_to_clock	zhei2015_total_score	zHorvathAgeEAA	zses	Coefficient	0.0169251	0.0290267	0.58	0.56	-0.0399662	0.0738164	FALSE	Mediator model
1	HEI → zHorvathAgeEAA → Mortality	HEI_to_clock	zhei2015_total_score	zHorvathAgeEAA	physic_act_2016g1	Coefficient	0.117424	0.0677523	1.73	0.083	-0.0153684	0.250216	FALSE	Mediator model
1	HEI → zHorvathAgeEAA → Mortality	HEI_to_clock	zhei2015_total_score	zHorvathAgeEAA	physic_act_2016g2	Coefficient	0.0054915	0.0582731	0.09	0.925	-0.108722	0.119705	FALSE	Mediator model
1	HEI → zHorvathAgeEAA → Mortality	HEI_to_clock	zhei2015_total_score	zHorvathAgeEAA	smoking_2016g1	Coefficient	-0.212858	0.0906463	-2.35	0.019	-0.390522	-0.0351946	FALSE	Mediator model
1	HEI → zHorvathAgeEAA → Mortality	HEI_to_clock	zhei2015_total_score	zHorvathAgeEAA	smoking_2016g2	Coefficient	-0.0837712	0.0899183	-0.93	0.352	-0.260008	0.0924655	FALSE	Mediator model
1	HEI → zHorvathAgeEAA → Mortality	HEI_to_clock	zhei2015_total_score	zHorvathAgeEAA	alcohol_2016g1	Coefficient	0.200558	0.0814202	2.46	0.014	0.0409774	0.360139	FALSE	Mediator model
1	HEI → zHorvathAgeEAA → Mortality	HEI_to_clock	zhei2015_total_score	zHorvathAgeEAA	alcohol_2016g2	Coefficient	0.202319	0.0929799	2.18	0.03	0.0200816	0.384556	FALSE	Mediator model
1	HEI → zHorvathAgeEAA → Mortality	HEI_to_clock	zhei2015_total_score	zHorvathAgeEAA	alcohol_2016g3	Coefficient	0.0476936	0.0858291	0.56	0.578	-0.120528	0.215916	FALSE	Mediator model
1	HEI → zHorvathAgeEAA → Mortality	HEI_to_clock	zhei2015_total_score	zHorvathAgeEAA	energyintake_2013	Coefficient	2.05e-05	2.45e-05	0.84	0.402	-2.75e-05	6.86e-05	FALSE	Mediator model
1	HEI → zHorvathAgeEAA → Mortality	HEI_to_clock	zhei2015_total_score	zHorvathAgeEAA	_cons	Coefficient	0.137095	0.117603	1.17	0.244	-0.0934026	0.367592	FALSE	Mediator model
1	HEI → zHorvathAgeEAA → Mortality	HEI_to_clock	zhei2015_total_score	zHorvathAgeEAA	sigma2:_cons	Coefficient	0.976189	0.0338229	28.86	0	0.909897	1.04248	FALSE	Mediator model
2	HEI → zHannumAgeEAA → Mortality	HEI_to_clock	zhei2015_total_score	zHannumAgeEAA	zhei2015_total_score	Coefficient	-0.0438473	0.0250932	-1.75	0.081	-0.0930291	0.0053346	FALSE	Mediator model
2	HEI → zHannumAgeEAA → Mortality	HEI_to_clock	zhei2015_total_score	zHannumAgeEAA	zAGE_HRS	Coefficient	-0.0555935	0.0325387	-1.71	0.088	-0.119368	0.0081812	FALSE	Mediator model
2	HEI → zHannumAgeEAA → Mortality	HEI_to_clock	zhei2015_total_score	zHannumAgeEAA	SEX	Coefficient	-0.382688	0.0500123	-7.65	0	-0.48071	-0.284666	FALSE	Mediator model
2	HEI → zHannumAgeEAA → Mortality	HEI_to_clock	zhei2015_total_score	zHannumAgeEAA	NHB	Coefficient	-0.417799	0.0708845	-5.89	0	-0.55673	-0.278868	FALSE	Mediator model
2	HEI → zHannumAgeEAA → Mortality	HEI_to_clock	zhei2015_total_score	zHannumAgeEAA	HISP	Coefficient	0.0299216	0.0810551	0.37	0.712	-0.128943	0.188787	FALSE	Mediator model
2	HEI → zHannumAgeEAA → Mortality	HEI_to_clock	zhei2015_total_score	zHannumAgeEAA	OTHER	Coefficient	-0.0551055	0.136778	-0.4	0.687	-0.323186	0.212975	FALSE	Mediator model
2	HEI → zHannumAgeEAA → Mortality	HEI_to_clock	zhei2015_total_score	zHannumAgeEAA	zses	Coefficient	0.0110984	0.0283035	0.39	0.695	-0.0443754	0.0665722	FALSE	Mediator model
2	HEI → zHannumAgeEAA → Mortality	HEI_to_clock	zhei2015_total_score	zHannumAgeEAA	physic_act_2016g1	Coefficient	0.305423	0.0660642	4.62	0	0.175939	0.434906	FALSE	Mediator model
2	HEI → zHannumAgeEAA → Mortality	HEI_to_clock	zhei2015_total_score	zHannumAgeEAA	physic_act_2016g2	Coefficient	0.0871146	0.0568212	1.53	0.125	-0.024253	0.198482	FALSE	Mediator model
2	HEI → zHannumAgeEAA → Mortality	HEI_to_clock	zhei2015_total_score	zHannumAgeEAA	smoking_2016g1	Coefficient	-0.227754	0.0883878	-2.58	0.01	-0.400991	-0.0545169	FALSE	Mediator model
2	HEI → zHannumAgeEAA → Mortality	HEI_to_clock	zhei2015_total_score	zHannumAgeEAA	smoking_2016g2	Coefficient	-0.153363	0.087678	-1.75	0.08	-0.325209	0.0184827	FALSE	Mediator model
2	HEI → zHannumAgeEAA → Mortality	HEI_to_clock	zhei2015_total_score	zHannumAgeEAA	alcohol_2016g1	Coefficient	0.0801614	0.0793916	1.01	0.313	-0.0754432	0.235766	FALSE	Mediator model
2	HEI → zHannumAgeEAA → Mortality	HEI_to_clock	zhei2015_total_score	zHannumAgeEAA	alcohol_2016g2	Coefficient	0.0681837	0.0906632	0.75	0.452	-0.109513	0.24588	FALSE	Mediator model
2	HEI → zHannumAgeEAA → Mortality	HEI_to_clock	zhei2015_total_score	zHannumAgeEAA	alcohol_2016g3	Coefficient	-0.0936055	0.0836906	-1.12	0.263	-0.257636	0.0704251	FALSE	Mediator model
2	HEI → zHannumAgeEAA → Mortality	HEI_to_clock	zhei2015_total_score	zHannumAgeEAA	energyintake_2013	Coefficient	-1.29e-05	2.39e-05	-0.54	0.59	-5.97e-05	3.39e-05	FALSE	Mediator model
2	HEI → zHannumAgeEAA → Mortality	HEI_to_clock	zhei2015_total_score	zHannumAgeEAA	_cons	Coefficient	0.402292	0.114673	3.51	0	0.177537	0.627047	FALSE	Mediator model
2	HEI → zHannumAgeEAA → Mortality	HEI_to_clock	zhei2015_total_score	zHannumAgeEAA	sigma2:_cons	Coefficient	0.928151	0.0321585	28.86	0	0.865121	0.99118	FALSE	Mediator model
3	HEI → zDunedinPoAm → Mortality	HEI_to_clock	zhei2015_total_score	zDunedinPoAm	zhei2015_total_score	Coefficient	-0.046419	0.0230598	-2.01	0.044	-0.0916155	-0.0012226	FALSE	Mediator model
3	HEI → zDunedinPoAm → Mortality	HEI_to_clock	zhei2015_total_score	zDunedinPoAm	zAGE_HRS	Coefficient	0.092467	0.029902	3.09	0.002	0.0338602	0.151074	FALSE	Mediator model
3	HEI → zDunedinPoAm → Mortality	HEI_to_clock	zhei2015_total_score	zDunedinPoAm	SEX	Coefficient	-0.126504	0.0459596	-2.75	0.006	-0.216584	-0.0364253	FALSE	Mediator model
3	HEI → zDunedinPoAm → Mortality	HEI_to_clock	zhei2015_total_score	zDunedinPoAm	NHB	Coefficient	0.187367	0.0651405	2.88	0.004	0.0596935	0.31504	FALSE	Mediator model
3	HEI → zDunedinPoAm → Mortality	HEI_to_clock	zhei2015_total_score	zDunedinPoAm	HISP	Coefficient	0.0344417	0.0744869	0.46	0.644	-0.11155	0.180433	FALSE	Mediator model
3	HEI → zDunedinPoAm → Mortality	HEI_to_clock	zhei2015_total_score	zDunedinPoAm	OTHER	Coefficient	0.376412	0.125695	2.99	0.003	0.130054	0.622769	FALSE	Mediator model
3	HEI → zDunedinPoAm → Mortality	HEI_to_clock	zhei2015_total_score	zDunedinPoAm	zses	Coefficient	-0.0167003	0.02601	-0.64	0.521	-0.0676789	0.0342783	FALSE	Mediator model
3	HEI → zDunedinPoAm → Mortality	HEI_to_clock	zhei2015_total_score	zDunedinPoAm	physic_act_2016g1	Coefficient	0.344046	0.0607108	5.67	0	0.225055	0.463037	FALSE	Mediator model
3	HEI → zDunedinPoAm → Mortality	HEI_to_clock	zhei2015_total_score	zDunedinPoAm	physic_act_2016g2	Coefficient	0.182982	0.0522168	3.5	0	0.0806394	0.285326	FALSE	Mediator model
3	HEI → zDunedinPoAm → Mortality	HEI_to_clock	zhei2015_total_score	zDunedinPoAm	smoking_2016g1	Coefficient	-1.34419	0.0812254	-16.55	0	-1.50338	-1.18499	FALSE	Mediator model
3	HEI → zDunedinPoAm → Mortality	HEI_to_clock	zhei2015_total_score	zDunedinPoAm	smoking_2016g2	Coefficient	-0.993907	0.0805731	-12.34	0	-1.15183	-0.835986	FALSE	Mediator model
3	HEI → zDunedinPoAm → Mortality	HEI_to_clock	zhei2015_total_score	zDunedinPoAm	alcohol_2016g1	Coefficient	-0.0583467	0.0729582	-0.8	0.424	-0.201342	0.0846488	FALSE	Mediator model
3	HEI → zDunedinPoAm → Mortality	HEI_to_clock	zhei2015_total_score	zDunedinPoAm	alcohol_2016g2	Coefficient	-0.0527316	0.0833165	-0.63	0.527	-0.216029	0.110566	FALSE	Mediator model
3	HEI → zDunedinPoAm → Mortality	HEI_to_clock	zhei2015_total_score	zDunedinPoAm	alcohol_2016g3	Coefficient	-0.0658032	0.0769089	-0.86	0.392	-0.216542	0.0849355	FALSE	Mediator model
3	HEI → zDunedinPoAm → Mortality	HEI_to_clock	zhei2015_total_score	zDunedinPoAm	energyintake_2013	Coefficient	2.08e-05	2.2e-05	0.95	0.343	-2.22e-05	6.39e-05	FALSE	Mediator model
3	HEI → zDunedinPoAm → Mortality	HEI_to_clock	zhei2015_total_score	zDunedinPoAm	_cons	Coefficient	0.958501	0.105381	9.1	0	0.751959	1.16504	FALSE	Mediator model
3	HEI → zDunedinPoAm → Mortality	HEI_to_clock	zhei2015_total_score	zDunedinPoAm	sigma2:_cons	Coefficient	0.783823	0.0271579	28.86	0	0.730595	0.837051	FALSE	Mediator model
4	HEI → zPhenoAgeEAA → Mortality	HEI_to_clock	zhei2015_total_score	zPhenoAgeEAA	zhei2015_total_score	Coefficient	-0.0421978	0.0255766	-1.65	0.099	-0.092327	0.0079314	FALSE	Mediator model
4	HEI → zPhenoAgeEAA → Mortality	HEI_to_clock	zhei2015_total_score	zPhenoAgeEAA	zAGE_HRS	Coefficient	-0.0490655	0.0331654	-1.48	0.139	-0.114069	0.0159376	FALSE	Mediator model
4	HEI → zPhenoAgeEAA → Mortality	HEI_to_clock	zhei2015_total_score	zPhenoAgeEAA	SEX	Coefficient	-0.174353	0.0509757	-3.42	0.001	-0.274263	-0.0744425	FALSE	Mediator model
4	HEI → zPhenoAgeEAA → Mortality	HEI_to_clock	zhei2015_total_score	zPhenoAgeEAA	NHB	Coefficient	0.0462021	0.0722499	0.64	0.523	-0.0954051	0.187809	FALSE	Mediator model
4	HEI → zPhenoAgeEAA → Mortality	HEI_to_clock	zhei2015_total_score	zPhenoAgeEAA	HISP	Coefficient	0.0626485	0.0826164	0.76	0.448	-0.0992766	0.224574	FALSE	Mediator model
4	HEI → zPhenoAgeEAA → Mortality	HEI_to_clock	zhei2015_total_score	zPhenoAgeEAA	OTHER	Coefficient	0.0222513	0.139413	0.16	0.873	-0.250993	0.295496	FALSE	Mediator model
4	HEI → zPhenoAgeEAA → Mortality	HEI_to_clock	zhei2015_total_score	zPhenoAgeEAA	zses	Coefficient	-0.0328949	0.0288487	-1.14	0.254	-0.0894373	0.0236475	FALSE	Mediator model
4	HEI → zPhenoAgeEAA → Mortality	HEI_to_clock	zhei2015_total_score	zPhenoAgeEAA	physic_act_2016g1	Coefficient	0.303487	0.0673367	4.51	0	0.17151	0.435465	FALSE	Mediator model
4	HEI → zPhenoAgeEAA → Mortality	HEI_to_clock	zhei2015_total_score	zPhenoAgeEAA	physic_act_2016g2	Coefficient	0.0480681	0.0579157	0.83	0.407	-0.0654447	0.161581	FALSE	Mediator model
4	HEI → zPhenoAgeEAA → Mortality	HEI_to_clock	zhei2015_total_score	zPhenoAgeEAA	smoking_2016g1	Coefficient	-0.173761	0.0900903	-1.93	0.054	-0.350334	0.0028132	FALSE	Mediator model
4	HEI → zPhenoAgeEAA → Mortality	HEI_to_clock	zhei2015_total_score	zPhenoAgeEAA	smoking_2016g2	Coefficient	-0.0379387	0.0893669	-0.42	0.671	-0.213095	0.137217	FALSE	Mediator model
4	HEI → zPhenoAgeEAA → Mortality	HEI_to_clock	zhei2015_total_score	zPhenoAgeEAA	alcohol_2016g1	Coefficient	0.026318	0.0809208	0.33	0.745	-0.132284	0.18492	FALSE	Mediator model
4	HEI → zPhenoAgeEAA → Mortality	HEI_to_clock	zhei2015_total_score	zPhenoAgeEAA	alcohol_2016g2	Coefficient	-0.0696711	0.0924096	-0.75	0.451	-0.250791	0.111448	FALSE	Mediator model
4	HEI → zPhenoAgeEAA → Mortality	HEI_to_clock	zhei2015_total_score	zPhenoAgeEAA	alcohol_2016g3	Coefficient	-0.0725984	0.0853027	-0.85	0.395	-0.239789	0.0945918	FALSE	Mediator model
4	HEI → zPhenoAgeEAA → Mortality	HEI_to_clock	zhei2015_total_score	zPhenoAgeEAA	energyintake_2013	Coefficient	-2.36e-05	2.44e-05	-0.97	0.332	-7.13e-05	2.41e-05	FALSE	Mediator model
4	HEI → zPhenoAgeEAA → Mortality	HEI_to_clock	zhei2015_total_score	zPhenoAgeEAA	_cons	Coefficient	0.205464	0.116882	1.76	0.079	-0.0236203	0.434547	FALSE	Mediator model
4	HEI → zPhenoAgeEAA → Mortality	HEI_to_clock	zhei2015_total_score	zPhenoAgeEAA	sigma2:_cons	Coefficient	0.964252	0.0334093	28.86	0	0.898771	1.02973	FALSE	Mediator model
5	HEI → zGrimAgeMortEAA → Mortality	HEI_to_clock	zhei2015_total_score	zGrimAgeMortEAA	zhei2015_total_score	Coefficient	-0.0688628	0.0198638	-3.47	0.001	-0.107795	-0.0299304	FALSE	Mediator model
5	HEI → zGrimAgeMortEAA → Mortality	HEI_to_clock	zhei2015_total_score	zGrimAgeMortEAA	zAGE_HRS	Coefficient	0.0247047	0.0257577	0.96	0.337	-0.0257795	0.0751888	FALSE	Mediator model
5	HEI → zGrimAgeMortEAA → Mortality	HEI_to_clock	zhei2015_total_score	zGrimAgeMortEAA	SEX	Coefficient	-0.582639	0.0395898	-14.72	0	-0.660234	-0.505045	FALSE	Mediator model
5	HEI → zGrimAgeMortEAA → Mortality	HEI_to_clock	zhei2015_total_score	zGrimAgeMortEAA	NHB	Coefficient	0.221291	0.0561123	3.94	0	0.111313	0.331269	FALSE	Mediator model
5	HEI → zGrimAgeMortEAA → Mortality	HEI_to_clock	zhei2015_total_score	zGrimAgeMortEAA	HISP	Coefficient	-0.074055	0.0641633	-1.15	0.248	-0.199813	0.0517028	FALSE	Mediator model
5	HEI → zGrimAgeMortEAA → Mortality	HEI_to_clock	zhei2015_total_score	zGrimAgeMortEAA	OTHER	Coefficient	0.0810678	0.108274	0.75	0.454	-0.131146	0.293281	FALSE	Mediator model
5	HEI → zGrimAgeMortEAA → Mortality	HEI_to_clock	zhei2015_total_score	zGrimAgeMortEAA	zses	Coefficient	-0.0951656	0.0224051	-4.25	0	-0.139079	-0.0512524	FALSE	Mediator model
5	HEI → zGrimAgeMortEAA → Mortality	HEI_to_clock	zhei2015_total_score	zGrimAgeMortEAA	physic_act_2016g1	Coefficient	0.369298	0.0522965	7.06	0	0.266799	0.471798	FALSE	Mediator model
5	HEI → zGrimAgeMortEAA → Mortality	HEI_to_clock	zhei2015_total_score	zGrimAgeMortEAA	physic_act_2016g2	Coefficient	0.170254	0.0449798	3.79	0	0.0820947	0.258412	FALSE	Mediator model
5	HEI → zGrimAgeMortEAA → Mortality	HEI_to_clock	zhei2015_total_score	zGrimAgeMortEAA	smoking_2016g1	Coefficient	-1.61568	0.0699679	-23.09	0	-1.75281	-1.47854	FALSE	Mediator model
5	HEI → zGrimAgeMortEAA → Mortality	HEI_to_clock	zhei2015_total_score	zGrimAgeMortEAA	smoking_2016g2	Coefficient	-1.10106	0.069406	-15.86	0	-1.23709	-0.965028	FALSE	Mediator model
5	HEI → zGrimAgeMortEAA → Mortality	HEI_to_clock	zhei2015_total_score	zGrimAgeMortEAA	alcohol_2016g1	Coefficient	-0.0194068	0.0628465	-0.31	0.757	-0.142584	0.10377	FALSE	Mediator model
5	HEI → zGrimAgeMortEAA → Mortality	HEI_to_clock	zhei2015_total_score	zGrimAgeMortEAA	alcohol_2016g2	Coefficient	-0.12477	0.0717692	-1.74	0.082	-0.265435	0.0158951	FALSE	Mediator model
5	HEI → zGrimAgeMortEAA → Mortality	HEI_to_clock	zhei2015_total_score	zGrimAgeMortEAA	alcohol_2016g3	Coefficient	-0.0899167	0.0662496	-1.36	0.175	-0.219764	0.0399302	FALSE	Mediator model
5	HEI → zGrimAgeMortEAA → Mortality	HEI_to_clock	zhei2015_total_score	zGrimAgeMortEAA	energyintake_2013	Coefficient	-8.99e-06	1.89e-05	-0.48	0.634	-4.61e-05	2.81e-05	FALSE	Mediator model
5	HEI → zGrimAgeMortEAA → Mortality	HEI_to_clock	zhei2015_total_score	zGrimAgeMortEAA	_cons	Coefficient	1.5003	0.0907752	16.53	0	1.32238	1.67821	FALSE	Mediator model
5	HEI → zGrimAgeMortEAA → Mortality	HEI_to_clock	zhei2015_total_score	zGrimAgeMortEAA	sigma2:_cons	Coefficient	0.58161	0.0201516	28.86	0	0.542114	0.621107	FALSE	Mediator model
6	zHorvathAgeEAA → HEI → Mortality	clock_to_HEI	zHorvathAgeEAA	zhei2015_total_score	zHorvathAgeEAA	Coefficient	0.002645	0.0233242	0.11	0.91	-0.0430696	0.0483597	FALSE	Mediator model
6	zHorvathAgeEAA → HEI → Mortality	clock_to_HEI	zHorvathAgeEAA	zhei2015_total_score	zAGE_HRS	Coefficient	0.126073	0.0316224	3.99	0	0.0640941	0.188052	FALSE	Mediator model
6	zHorvathAgeEAA → HEI → Mortality	clock_to_HEI	zHorvathAgeEAA	zhei2015_total_score	SEX	Coefficient	0.242591	0.048905	4.96	0	0.146739	0.338443	FALSE	Mediator model
6	zHorvathAgeEAA → HEI → Mortality	clock_to_HEI	zHorvathAgeEAA	zhei2015_total_score	NHB	Coefficient	0.320044	0.0687623	4.65	0	0.185272	0.454815	FALSE	Mediator model
6	zHorvathAgeEAA → HEI → Mortality	clock_to_HEI	zHorvathAgeEAA	zhei2015_total_score	HISP	Coefficient	0.332025	0.0788485	4.21	0	0.177485	0.486565	FALSE	Mediator model
6	zHorvathAgeEAA → HEI → Mortality	clock_to_HEI	zHorvathAgeEAA	zhei2015_total_score	OTHER	Coefficient	0.229855	0.133425	1.72	0.085	-0.0316522	0.491362	FALSE	Mediator model
6	zHorvathAgeEAA → HEI → Mortality	clock_to_HEI	zHorvathAgeEAA	zhei2015_total_score	zses	Coefficient	0.145197	0.027407	5.3	0	0.0914806	0.198914	FALSE	Mediator model
6	zHorvathAgeEAA → HEI → Mortality	clock_to_HEI	zHorvathAgeEAA	zhei2015_total_score	physic_act_2016g1	Coefficient	-0.370335	0.063919	-5.79	0	-0.495614	-0.245056	FALSE	Mediator model
6	zHorvathAgeEAA → HEI → Mortality	clock_to_HEI	zHorvathAgeEAA	zhei2015_total_score	physic_act_2016g2	Coefficient	-0.226779	0.0551985	-4.11	0	-0.334966	-0.118592	FALSE	Mediator model
6	zHorvathAgeEAA → HEI → Mortality	clock_to_HEI	zHorvathAgeEAA	zhei2015_total_score	smoking_2016g1	Coefficient	0.50135	0.0855627	5.86	0	0.33365	0.66905	FALSE	Mediator model
6	zHorvathAgeEAA → HEI → Mortality	clock_to_HEI	zHorvathAgeEAA	zhei2015_total_score	smoking_2016g2	Coefficient	0.420013	0.0850059	4.94	0	0.253404	0.586621	FALSE	Mediator model
6	zHorvathAgeEAA → HEI → Mortality	clock_to_HEI	zHorvathAgeEAA	zhei2015_total_score	alcohol_2016g1	Coefficient	-0.0603523	0.0776407	-0.78	0.437	-0.212525	0.0918206	FALSE	Mediator model
6	zHorvathAgeEAA → HEI → Mortality	clock_to_HEI	zHorvathAgeEAA	zhei2015_total_score	alcohol_2016g2	Coefficient	0.118893	0.0885966	1.34	0.18	-0.0547527	0.29254	FALSE	Mediator model
6	zHorvathAgeEAA → HEI → Mortality	clock_to_HEI	zHorvathAgeEAA	zhei2015_total_score	alcohol_2016g3	Coefficient	0.0115377	0.0817182	0.14	0.888	-0.148627	0.171702	FALSE	Mediator model
6	zHorvathAgeEAA → HEI → Mortality	clock_to_HEI	zHorvathAgeEAA	zhei2015_total_score	energyintake_2013	Coefficient	-2.95e-05	2.33e-05	-1.27	0.205	-7.52e-05	1.62e-05	FALSE	Mediator model
6	zHorvathAgeEAA → HEI → Mortality	clock_to_HEI	zHorvathAgeEAA	zhei2015_total_score	_cons	Coefficient	-0.519375	0.111281	-4.67	0	-0.737481	-0.301268	FALSE	Mediator model
6	zHorvathAgeEAA → HEI → Mortality	clock_to_HEI	zHorvathAgeEAA	zhei2015_total_score	sigma2:_cons	Coefficient	0.884763	0.0306552	28.86	0	0.82468	0.944846	FALSE	Mediator model
7	zHannumAgeEAA → HEI → Mortality	clock_to_HEI	zHannumAgeEAA	zhei2015_total_score	zHannumAgeEAA	Coefficient	-0.0417214	0.0238766	-1.75	0.081	-0.0885188	0.0050759	FALSE	Mediator model
7	zHannumAgeEAA → HEI → Mortality	clock_to_HEI	zHannumAgeEAA	zhei2015_total_score	zAGE_HRS	Coefficient	0.123468	0.0316235	3.9	0	0.0614866	0.185449	FALSE	Mediator model
7	zHannumAgeEAA → HEI → Mortality	clock_to_HEI	zHannumAgeEAA	zhei2015_total_score	SEX	Coefficient	0.225443	0.0493265	4.57	0	0.128765	0.322121	FALSE	Mediator model
7	zHannumAgeEAA → HEI → Mortality	clock_to_HEI	zHannumAgeEAA	zhei2015_total_score	NHB	Coefficient	0.302032	0.069469	4.35	0	0.165876	0.438189	FALSE	Mediator model
7	zHannumAgeEAA → HEI → Mortality	clock_to_HEI	zHannumAgeEAA	zhei2015_total_score	HISP	Coefficient	0.332157	0.0786491	4.22	0	0.178007	0.486306	FALSE	Mediator model
7	zHannumAgeEAA → HEI → Mortality	clock_to_HEI	zHannumAgeEAA	zhei2015_total_score	OTHER	Coefficient	0.227142	0.133312	1.7	0.088	-0.0341448	0.488429	FALSE	Mediator model
7	zHannumAgeEAA → HEI → Mortality	clock_to_HEI	zHannumAgeEAA	zhei2015_total_score	zses	Coefficient	0.145441	0.0273792	5.31	0	0.0917782	0.199103	FALSE	Mediator model
7	zHannumAgeEAA → HEI → Mortality	clock_to_HEI	zHannumAgeEAA	zhei2015_total_score	physic_act_2016g1	Coefficient	-0.356608	0.0642637	-5.55	0	-0.482562	-0.230653	FALSE	Mediator model
7	zHannumAgeEAA → HEI → Mortality	clock_to_HEI	zHannumAgeEAA	zhei2015_total_score	physic_act_2016g2	Coefficient	-0.222717	0.0551967	-4.03	0	-0.3309	-0.114533	FALSE	Mediator model
7	zHannumAgeEAA → HEI → Mortality	clock_to_HEI	zHannumAgeEAA	zhei2015_total_score	smoking_2016g1	Coefficient	0.490372	0.0855507	5.73	0	0.322696	0.658049	FALSE	Mediator model
7	zHannumAgeEAA → HEI → Mortality	clock_to_HEI	zHannumAgeEAA	zhei2015_total_score	smoking_2016g2	Coefficient	0.412628	0.0850056	4.85	0	0.24602	0.579236	FALSE	Mediator model
7	zHannumAgeEAA → HEI → Mortality	clock_to_HEI	zHannumAgeEAA	zhei2015_total_score	alcohol_2016g1	Coefficient	-0.0563684	0.0774545	-0.73	0.467	-0.208176	0.0954396	FALSE	Mediator model
7	zHannumAgeEAA → HEI → Mortality	clock_to_HEI	zHannumAgeEAA	zhei2015_total_score	alcohol_2016g2	Coefficient	0.122056	0.0884026	1.38	0.167	-0.0512101	0.295322	FALSE	Mediator model
7	zHannumAgeEAA → HEI → Mortality	clock_to_HEI	zHannumAgeEAA	zhei2015_total_score	alcohol_2016g3	Coefficient	0.0077373	0.0816671	0.09	0.925	-0.152327	0.167802	FALSE	Mediator model
7	zHannumAgeEAA → HEI → Mortality	clock_to_HEI	zHannumAgeEAA	zhei2015_total_score	energyintake_2013	Coefficient	-3e-05	2.33e-05	-1.29	0.198	-7.56e-05	1.57e-05	FALSE	Mediator model
7	zHannumAgeEAA → HEI → Mortality	clock_to_HEI	zHannumAgeEAA	zhei2015_total_score	_cons	Coefficient	-0.501282	0.111597	-4.49	0	-0.720009	-0.282556	FALSE	Mediator model
7	zHannumAgeEAA → HEI → Mortality	clock_to_HEI	zHannumAgeEAA	zhei2015_total_score	sigma2:_cons	Coefficient	0.883151	0.0305994	28.86	0	0.823178	0.943125	FALSE	Mediator model
8	zDunedinPoAm → HEI → Mortality	clock_to_HEI	zDunedinPoAm	zhei2015_total_score	zDunedinPoAm	Coefficient	-0.0522701	0.0259665	-2.01	0.044	-0.103164	-0.0013767	FALSE	Mediator model
8	zDunedinPoAm → HEI → Mortality	clock_to_HEI	zDunedinPoAm	zhei2015_total_score	zAGE_HRS	Coefficient	0.130545	0.0316604	4.12	0	0.0684919	0.192598	FALSE	Mediator model
8	zDunedinPoAm → HEI → Mortality	clock_to_HEI	zDunedinPoAm	zhei2015_total_score	SEX	Coefficient	0.234652	0.0485418	4.83	0	0.139512	0.329792	FALSE	Mediator model
8	zDunedinPoAm → HEI → Mortality	clock_to_HEI	zDunedinPoAm	zhei2015_total_score	NHB	Coefficient	0.329066	0.068825	4.78	0	0.194172	0.463961	FALSE	Mediator model
8	zDunedinPoAm → HEI → Mortality	clock_to_HEI	zDunedinPoAm	zhei2015_total_score	HISP	Coefficient	0.332511	0.0786263	4.23	0	0.178406	0.486615	FALSE	Mediator model
8	zDunedinPoAm → HEI → Mortality	clock_to_HEI	zDunedinPoAm	zhei2015_total_score	OTHER	Coefficient	0.248979	0.133601	1.86	0.062	-0.0128743	0.510832	FALSE	Mediator model
8	zDunedinPoAm → HEI → Mortality	clock_to_HEI	zDunedinPoAm	zhei2015_total_score	zses	Coefficient	0.144018	0.0273776	5.26	0	0.0903588	0.197677	FALSE	Mediator model
8	zDunedinPoAm → HEI → Mortality	clock_to_HEI	zDunedinPoAm	zhei2015_total_score	physic_act_2016g1	Coefficient	-0.351146	0.06447	-5.45	0	-0.477505	-0.224787	FALSE	Mediator model
8	zDunedinPoAm → HEI → Mortality	clock_to_HEI	zDunedinPoAm	zhei2015_total_score	physic_act_2016g2	Coefficient	-0.216651	0.0553601	-3.91	0	-0.325155	-0.108147	FALSE	Mediator model
8	zDunedinPoAm → HEI → Mortality	clock_to_HEI	zDunedinPoAm	zhei2015_total_score	smoking_2016g1	Coefficient	0.429315	0.092411	4.65	0	0.248193	0.610437	FALSE	Mediator model
8	zDunedinPoAm → HEI → Mortality	clock_to_HEI	zDunedinPoAm	zhei2015_total_score	smoking_2016g2	Coefficient	0.366824	0.0888666	4.13	0	0.192649	0.540999	FALSE	Mediator model
8	zDunedinPoAm → HEI → Mortality	clock_to_HEI	zDunedinPoAm	zhei2015_total_score	alcohol_2016g1	Coefficient	-0.0627269	0.0774195	-0.81	0.418	-0.214466	0.0890126	FALSE	Mediator model
8	zDunedinPoAm → HEI → Mortality	clock_to_HEI	zDunedinPoAm	zhei2015_total_score	alcohol_2016g2	Coefficient	0.116383	0.0883763	1.32	0.188	-0.056831	0.289598	FALSE	Mediator model
8	zDunedinPoAm → HEI → Mortality	clock_to_HEI	zDunedinPoAm	zhei2015_total_score	alcohol_2016g3	Coefficient	0.0081961	0.0816299	0.1	0.92	-0.151796	0.168188	FALSE	Mediator model
8	zDunedinPoAm → HEI → Mortality	clock_to_HEI	zDunedinPoAm	zhei2015_total_score	energyintake_2013	Coefficient	-2.83e-05	2.33e-05	-1.22	0.224	-7.4e-05	1.73e-05	FALSE	Mediator model
8	zDunedinPoAm → HEI → Mortality	clock_to_HEI	zDunedinPoAm	zhei2015_total_score	_cons	Coefficient	-0.467656	0.113993	-4.1	0	-0.691079	-0.244232	FALSE	Mediator model
8	zDunedinPoAm → HEI → Mortality	clock_to_HEI	zDunedinPoAm	zhei2015_total_score	sigma2:_cons	Coefficient	0.882623	0.0305811	28.86	0	0.822685	0.942561	FALSE	Mediator model
9	zPhenoAgeEAA → HEI → Mortality	clock_to_HEI	zPhenoAgeEAA	zhei2015_total_score	zPhenoAgeEAA	Coefficient	-0.0386563	0.0234301	-1.65	0.099	-0.0845784	0.0072658	FALSE	Mediator model
9	zPhenoAgeEAA → HEI → Mortality	clock_to_HEI	zPhenoAgeEAA	zhei2015_total_score	zAGE_HRS	Coefficient	0.123915	0.0316187	3.92	0	0.0619439	0.185887	FALSE	Mediator model
9	zPhenoAgeEAA → HEI → Mortality	clock_to_HEI	zPhenoAgeEAA	zhei2015_total_score	SEX	Coefficient	0.234717	0.0486218	4.83	0	0.13942	0.330014	FALSE	Mediator model
9	zPhenoAgeEAA → HEI → Mortality	clock_to_HEI	zPhenoAgeEAA	zhei2015_total_score	NHB	Coefficient	0.321313	0.0687107	4.68	0	0.186642	0.455983	FALSE	Mediator model
9	zPhenoAgeEAA → HEI → Mortality	clock_to_HEI	zPhenoAgeEAA	zhei2015_total_score	HISP	Coefficient	0.333396	0.0786643	4.24	0	0.179217	0.487575	FALSE	Mediator model
9	zPhenoAgeEAA → HEI → Mortality	clock_to_HEI	zPhenoAgeEAA	zhei2015_total_score	OTHER	Coefficient	0.230347	0.133317	1.73	0.084	-0.0309488	0.491642	FALSE	Mediator model
9	zPhenoAgeEAA → HEI → Mortality	clock_to_HEI	zPhenoAgeEAA	zhei2015_total_score	zses	Coefficient	0.143735	0.027397	5.25	0	0.0900376	0.197432	FALSE	Mediator model
9	zPhenoAgeEAA → HEI → Mortality	clock_to_HEI	zPhenoAgeEAA	zhei2015_total_score	physic_act_2016g1	Coefficient	-0.357692	0.064246	-5.57	0	-0.483612	-0.231772	FALSE	Mediator model
9	zPhenoAgeEAA → HEI → Mortality	clock_to_HEI	zPhenoAgeEAA	zhei2015_total_score	physic_act_2016g2	Coefficient	-0.224538	0.0551701	-4.07	0	-0.332669	-0.116406	FALSE	Mediator model
9	zPhenoAgeEAA → HEI → Mortality	clock_to_HEI	zPhenoAgeEAA	zhei2015_total_score	smoking_2016g1	Coefficient	0.493257	0.0854732	5.77	0	0.325732	0.660782	FALSE	Mediator model
9	zPhenoAgeEAA → HEI → Mortality	clock_to_HEI	zPhenoAgeEAA	zhei2015_total_score	smoking_2016g2	Coefficient	0.417643	0.0849251	4.92	0	0.251193	0.584093	FALSE	Mediator model
9	zPhenoAgeEAA → HEI → Mortality	clock_to_HEI	zPhenoAgeEAA	zhei2015_total_score	alcohol_2016g1	Coefficient	-0.0587074	0.0774399	-0.76	0.448	-0.210487	0.093072	FALSE	Mediator model
9	zPhenoAgeEAA → HEI → Mortality	clock_to_HEI	zPhenoAgeEAA	zhei2015_total_score	alcohol_2016g2	Coefficient	0.116542	0.0884159	1.32	0.187	-0.0567505	0.289834	FALSE	Mediator model
9	zPhenoAgeEAA → HEI → Mortality	clock_to_HEI	zPhenoAgeEAA	zhei2015_total_score	alcohol_2016g3	Coefficient	0.0088385	0.0816622	0.11	0.914	-0.151217	0.168894	FALSE	Mediator model
9	zPhenoAgeEAA → HEI → Mortality	clock_to_HEI	zPhenoAgeEAA	zhei2015_total_score	energyintake_2013	Coefficient	-3.03e-05	2.33e-05	-1.3	0.193	-7.6e-05	1.53e-05	FALSE	Mediator model
9	zPhenoAgeEAA → HEI → Mortality	clock_to_HEI	zPhenoAgeEAA	zhei2015_total_score	_cons	Coefficient	-0.510227	0.111273	-4.59	0	-0.728319	-0.292135	FALSE	Mediator model
9	zPhenoAgeEAA → HEI → Mortality	clock_to_HEI	zPhenoAgeEAA	zhei2015_total_score	sigma2:_cons	Coefficient	0.883327	0.0306055	28.86	0	0.823341	0.943312	FALSE	Mediator model
10	zGrimAgeMortEAA → HEI → Mortality	clock_to_HEI	zGrimAgeMortEAA	zhei2015_total_score	zGrimAgeMortEAA	Coefficient	-0.104007	0.0300013	-3.47	0.001	-0.162808	-0.0452052	FALSE	Mediator model
10	zGrimAgeMortEAA → HEI → Mortality	clock_to_HEI	zGrimAgeMortEAA	zhei2015_total_score	zAGE_HRS	Coefficient	0.127685	0.031509	4.05	0	0.0659279	0.189441	FALSE	Mediator model
10	zGrimAgeMortEAA → HEI → Mortality	clock_to_HEI	zGrimAgeMortEAA	zhei2015_total_score	SEX	Coefficient	0.179521	0.0515331	3.48	0	0.0785178	0.280524	FALSE	Mediator model
10	zGrimAgeMortEAA → HEI → Mortality	clock_to_HEI	zGrimAgeMortEAA	zhei2015_total_score	NHB	Coefficient	0.340772	0.0687761	4.95	0	0.205974	0.475571	FALSE	Mediator model
10	zGrimAgeMortEAA → HEI → Mortality	clock_to_HEI	zGrimAgeMortEAA	zhei2015_total_score	HISP	Coefficient	0.321438	0.0784917	4.1	0	0.167597	0.475279	FALSE	Mediator model
10	zGrimAgeMortEAA → HEI → Mortality	clock_to_HEI	zGrimAgeMortEAA	zhei2015_total_score	OTHER	Coefficient	0.236647	0.132961	1.78	0.075	-0.0239515	0.497245	FALSE	Mediator model
10	zGrimAgeMortEAA → HEI → Mortality	clock_to_HEI	zGrimAgeMortEAA	zhei2015_total_score	zses	Coefficient	0.134305	0.0274874	4.89	0	0.0804306	0.188179	FALSE	Mediator model
10	zGrimAgeMortEAA → HEI → Mortality	clock_to_HEI	zGrimAgeMortEAA	zhei2015_total_score	physic_act_2016g1	Coefficient	-0.328968	0.0647254	-5.08	0	-0.455827	-0.202108	FALSE	Mediator model
10	zGrimAgeMortEAA → HEI → Mortality	clock_to_HEI	zGrimAgeMortEAA	zhei2015_total_score	physic_act_2016g2	Coefficient	-0.207434	0.0552825	-3.75	0	-0.315786	-0.0990825	FALSE	Mediator model
10	zGrimAgeMortEAA → HEI → Mortality	clock_to_HEI	zGrimAgeMortEAA	zhei2015_total_score	smoking_2016g1	Coefficient	0.329163	0.0984653	3.34	0.001	0.136174	0.522151	FALSE	Mediator model
10	zGrimAgeMortEAA → HEI → Mortality	clock_to_HEI	zGrimAgeMortEAA	zhei2015_total_score	smoking_2016g2	Coefficient	0.30227	0.0912133	3.31	0.001	0.123495	0.481045	FALSE	Mediator model
10	zGrimAgeMortEAA → HEI → Mortality	clock_to_HEI	zGrimAgeMortEAA	zhei2015_total_score	alcohol_2016g1	Coefficient	-0.0614123	0.0772235	-0.8	0.426	-0.212767	0.089943	FALSE	Mediator model
10	zGrimAgeMortEAA → HEI → Mortality	clock_to_HEI	zGrimAgeMortEAA	zhei2015_total_score	alcohol_2016g2	Coefficient	0.105597	0.0882436	1.2	0.231	-0.0673571	0.278552	FALSE	Mediator model
10	zGrimAgeMortEAA → HEI → Mortality	clock_to_HEI	zGrimAgeMortEAA	zhei2015_total_score	alcohol_2016g3	Coefficient	0.0022285	0.0814633	0.03	0.978	-0.157437	0.161893	FALSE	Mediator model
10	zGrimAgeMortEAA → HEI → Mortality	clock_to_HEI	zGrimAgeMortEAA	zhei2015_total_score	energyintake_2013	Coefficient	-3.02e-05	2.32e-05	-1.3	0.194	-7.57e-05	1.53e-05	FALSE	Mediator model
10	zGrimAgeMortEAA → HEI → Mortality	clock_to_HEI	zGrimAgeMortEAA	zhei2015_total_score	_cons	Coefficient	-0.359258	0.120036	-2.99	0.003	-0.594524	-0.123992	FALSE	Mediator model
10	zGrimAgeMortEAA → HEI → Mortality	clock_to_HEI	zGrimAgeMortEAA	zhei2015_total_score	sigma2:_cons	Coefficient	0.878433	0.0304359	28.86	0	0.81878	0.938086	FALSE	Mediator model
1	HEI → zHorvathAgeEAA → Mortality	HEI_to_clock	zhei2015_total_score	zHorvathAgeEAA	tereri	Coefficient	-0.0818012	0.0701507	-1.17	0.244	-0.219294	0.0556917	FALSE	4-way decomposition	Total excess relative risk
1	HEI → zHorvathAgeEAA → Mortality	HEI_to_clock	zhei2015_total_score	zHorvathAgeEAA	ereri_cde	Coefficient	-0.0827145	0.0684732	-1.21	0.227	-0.21692	0.0514905	FALSE	4-way decomposition	Excess relative risk due to controlled direct effect
1	HEI → zHorvathAgeEAA → Mortality	HEI_to_clock	zhei2015_total_score	zHorvathAgeEAA	ereri_intref	Coefficient	0.0011358	0.0050876	0.22	0.823	-0.0088357	0.0111073	FALSE	4-way decomposition	Excess relative risk due to reference interaction
1	HEI → zHorvathAgeEAA → Mortality	HEI_to_clock	zhei2015_total_score	zHorvathAgeEAA	ereri_intmed	Coefficient	-4e-05	0.0004064	-0.1	0.922	-0.0008365	0.0007565	FALSE	4-way decomposition	Excess relative risk due to mediated interaction
1	HEI → zHorvathAgeEAA → Mortality	HEI_to_clock	zhei2015_total_score	zHorvathAgeEAA	ereri_pie	Coefficient	-0.0001825	0.0016195	-0.11	0.91	-0.0033566	0.0029917	FALSE	4-way decomposition	Excess relative risk due to pure indirect effect
1	HEI → zHorvathAgeEAA → Mortality	HEI_to_clock	zhei2015_total_score	zHorvathAgeEAA	terira	Coefficient	0.918199	0.0701507	13.09	0	0.780706	1.05569	FALSE	4-way decomposition	Total effect risk ratio
1	HEI → zHorvathAgeEAA → Mortality	HEI_to_clock	zhei2015_total_score	zHorvathAgeEAA	p_cde	Coefficient	1.01117	0.068532	14.75	0	0.876845	1.14549	FALSE	4-way decomposition	Proportion controlled direct effect
1	HEI → zHorvathAgeEAA → Mortality	HEI_to_clock	zhei2015_total_score	zHorvathAgeEAA	p_intref	Coefficient	-0.0138849	0.0675378	-0.21	0.837	-0.146257	0.118487	FALSE	4-way decomposition	Proportion reference interaction
1	HEI → zHorvathAgeEAA → Mortality	HEI_to_clock	zhei2015_total_score	zHorvathAgeEAA	p_intmed	Coefficient	0.0004889	0.0050527	0.1	0.923	-0.0094143	0.0103921	FALSE	4-way decomposition	Proportion mediated interaction
1	HEI → zHorvathAgeEAA → Mortality	HEI_to_clock	zhei2015_total_score	zHorvathAgeEAA	p_pie	Coefficient	0.0022308	0.0198576	0.11	0.911	-0.0366894	0.041151	FALSE	4-way decomposition	Proportion pure indirect effect
1	HEI → zHorvathAgeEAA → Mortality	HEI_to_clock	zhei2015_total_score	zHorvathAgeEAA	op_m	Coefficient	0.0027197	0.0243031	0.11	0.911	-0.0449135	0.0503529	FALSE	4-way decomposition	Overall proportion mediated
1	HEI → zHorvathAgeEAA → Mortality	HEI_to_clock	zhei2015_total_score	zHorvathAgeEAA	op_ati	Coefficient	-0.013396	0.0651172	-0.21	0.837	-0.141023	0.114231	FALSE	4-way decomposition	Overall proportion attributable to interaction
1	HEI → zHorvathAgeEAA → Mortality	HEI_to_clock	zhei2015_total_score	zHorvathAgeEAA	op_e	Coefficient	-0.0111652	0.0685319	-0.16	0.871	-0.145485	0.123155	FALSE	4-way decomposition	Overall proportion eliminated
2	HEI → zHannumAgeEAA → Mortality	HEI_to_clock	zhei2015_total_score	zHannumAgeEAA	tereri	Coefficient	-0.0920264	0.0665814	-1.38	0.167	-0.222524	0.0384708	FALSE	4-way decomposition	Total excess relative risk
2	HEI → zHannumAgeEAA → Mortality	HEI_to_clock	zhei2015_total_score	zHannumAgeEAA	ereri_cde	Coefficient	-0.0838052	0.0664206	-1.26	0.207	-0.213987	0.0463767	FALSE	4-way decomposition	Excess relative risk due to controlled direct effect
2	HEI → zHannumAgeEAA → Mortality	HEI_to_clock	zhei2015_total_score	zHannumAgeEAA	ereri_intref	Coefficient	-0.0038043	0.0066513	-0.57	0.567	-0.0168406	0.009232	FALSE	4-way decomposition	Excess relative risk due to reference interaction
2	HEI → zHannumAgeEAA → Mortality	HEI_to_clock	zhei2015_total_score	zHannumAgeEAA	ereri_intmed	Coefficient	0.0016448	0.0028838	0.57	0.568	-0.0040074	0.007297	FALSE	4-way decomposition	Excess relative risk due to mediated interaction
2	HEI → zHannumAgeEAA → Mortality	HEI_to_clock	zhei2015_total_score	zHannumAgeEAA	ereri_pie	Coefficient	-0.0060616	0.0041718	-1.45	0.146	-0.0142382	0.0021149	FALSE	4-way decomposition	Excess relative risk due to pure indirect effect
2	HEI → zHannumAgeEAA → Mortality	HEI_to_clock	zhei2015_total_score	zHannumAgeEAA	terira	Coefficient	0.907974	0.0665814	13.64	0	0.777477	1.03847	FALSE	4-way decomposition	Total effect risk ratio
2	HEI → zHannumAgeEAA → Mortality	HEI_to_clock	zhei2015_total_score	zHannumAgeEAA	p_cde	Coefficient	0.910666	0.0872015	10.44	0	0.739754	1.08158	FALSE	4-way decomposition	Proportion controlled direct effect
2	HEI → zHannumAgeEAA → Mortality	HEI_to_clock	zhei2015_total_score	zHannumAgeEAA	p_intref	Coefficient	0.0413391	0.076896	0.54	0.591	-0.109374	0.192052	FALSE	4-way decomposition	Proportion reference interaction
2	HEI → zHannumAgeEAA → Mortality	HEI_to_clock	zhei2015_total_score	zHannumAgeEAA	p_intmed	Coefficient	-0.0178732	0.0327876	-0.55	0.586	-0.0821358	0.0463894	FALSE	4-way decomposition	Proportion mediated interaction
2	HEI → zHannumAgeEAA → Mortality	HEI_to_clock	zhei2015_total_score	zHannumAgeEAA	p_pie	Coefficient	0.0658685	0.0628437	1.05	0.295	-0.0573029	0.18904	FALSE	4-way decomposition	Proportion pure indirect effect
2	HEI → zHannumAgeEAA → Mortality	HEI_to_clock	zhei2015_total_score	zHannumAgeEAA	op_m	Coefficient	0.0479953	0.0587647	0.82	0.414	-0.0671813	0.163172	FALSE	4-way decomposition	Overall proportion mediated
2	HEI → zHannumAgeEAA → Mortality	HEI_to_clock	zhei2015_total_score	zHannumAgeEAA	op_ati	Coefficient	0.0234659	0.0482183	0.49	0.626	-0.0710402	0.117972	FALSE	4-way decomposition	Overall proportion attributable to interaction
2	HEI → zHannumAgeEAA → Mortality	HEI_to_clock	zhei2015_total_score	zHannumAgeEAA	op_e	Coefficient	0.0893344	0.0872015	1.02	0.306	-0.0815774	0.260246	FALSE	4-way decomposition	Overall proportion eliminated
3	HEI → zDunedinPoAm → Mortality	HEI_to_clock	zhei2015_total_score	zDunedinPoAm	tereri	Coefficient	-0.0583051	0.0695391	-0.84	0.402	-0.194599	0.077989	FALSE	4-way decomposition	Total excess relative risk
3	HEI → zDunedinPoAm → Mortality	HEI_to_clock	zhei2015_total_score	zDunedinPoAm	ereri_cde	Coefficient	-0.0409634	0.0699448	-0.59	0.558	-0.178053	0.0961259	FALSE	4-way decomposition	Excess relative risk due to controlled direct effect
3	HEI → zDunedinPoAm → Mortality	HEI_to_clock	zhei2015_total_score	zDunedinPoAm	ereri_intref	Coefficient	-0.0127476	0.0067859	-1.88	0.06	-0.0260477	0.0005524	FALSE	4-way decomposition	Excess relative risk due to reference interaction
3	HEI → zDunedinPoAm → Mortality	HEI_to_clock	zhei2015_total_score	zDunedinPoAm	ereri_intmed	Coefficient	0.0049035	0.0035202	1.39	0.164	-0.001996	0.011803	FALSE	4-way decomposition	Excess relative risk due to mediated interaction
3	HEI → zDunedinPoAm → Mortality	HEI_to_clock	zhei2015_total_score	zDunedinPoAm	ereri_pie	Coefficient	-0.0094976	0.0057752	-1.64	0.1	-0.0208168	0.0018217	FALSE	4-way decomposition	Excess relative risk due to pure indirect effect
3	HEI → zDunedinPoAm → Mortality	HEI_to_clock	zhei2015_total_score	zDunedinPoAm	terira	Coefficient	0.941695	0.0695391	13.54	0	0.805401	1.07799	FALSE	4-way decomposition	Total effect risk ratio
3	HEI → zDunedinPoAm → Mortality	HEI_to_clock	zhei2015_total_score	zDunedinPoAm	p_cde	Coefficient	0.702569	0.385466	1.82	0.068	-0.0529297	1.45807	FALSE	4-way decomposition	Proportion controlled direct effect
3	HEI → zDunedinPoAm → Mortality	HEI_to_clock	zhei2015_total_score	zDunedinPoAm	p_intref	Coefficient	0.218637	0.289708	0.75	0.45	-0.349181	0.786455	FALSE	4-way decomposition	Proportion reference interaction
3	HEI → zDunedinPoAm → Mortality	HEI_to_clock	zhei2015_total_score	zDunedinPoAm	p_intmed	Coefficient	-0.0841007	0.118887	-0.71	0.479	-0.317114	0.148913	FALSE	4-way decomposition	Proportion mediated interaction
3	HEI → zDunedinPoAm → Mortality	HEI_to_clock	zhei2015_total_score	zDunedinPoAm	p_pie	Coefficient	0.162894	0.212583	0.77	0.444	-0.253761	0.57955	FALSE	4-way decomposition	Proportion pure indirect effect
3	HEI → zDunedinPoAm → Mortality	HEI_to_clock	zhei2015_total_score	zDunedinPoAm	op_m	Coefficient	0.0787937	0.12384	0.64	0.525	-0.163927	0.321515	FALSE	4-way decomposition	Overall proportion mediated
3	HEI → zDunedinPoAm → Mortality	HEI_to_clock	zhei2015_total_score	zDunedinPoAm	op_ati	Coefficient	0.134536	0.196778	0.68	0.494	-0.251141	0.520214	FALSE	4-way decomposition	Overall proportion attributable to interaction
3	HEI → zDunedinPoAm → Mortality	HEI_to_clock	zhei2015_total_score	zDunedinPoAm	op_e	Coefficient	0.297431	0.385466	0.77	0.44	-0.458068	1.05293	FALSE	4-way decomposition	Overall proportion eliminated
4	HEI → zPhenoAgeEAA → Mortality	HEI_to_clock	zhei2015_total_score	zPhenoAgeEAA	tereri	Coefficient	-0.0507658	0.0714514	-0.71	0.477	-0.190808	0.0892763	FALSE	4-way decomposition	Total excess relative risk
4	HEI → zPhenoAgeEAA → Mortality	HEI_to_clock	zhei2015_total_score	zPhenoAgeEAA	ereri_cde	Coefficient	-0.0373502	0.0686311	-0.54	0.586	-0.171865	0.0971644	FALSE	4-way decomposition	Excess relative risk due to controlled direct effect
4	HEI → zPhenoAgeEAA → Mortality	HEI_to_clock	zhei2015_total_score	zPhenoAgeEAA	ereri_intref	Coefficient	-0.0148345	0.0110348	-1.34	0.179	-0.0364623	0.0067934	FALSE	4-way decomposition	Excess relative risk due to reference interaction
4	HEI → zPhenoAgeEAA → Mortality	HEI_to_clock	zhei2015_total_score	zPhenoAgeEAA	ereri_intmed	Coefficient	0.0083577	0.0054244	1.54	0.123	-0.0022739	0.0189894	FALSE	4-way decomposition	Excess relative risk due to mediated interaction
4	HEI → zPhenoAgeEAA → Mortality	HEI_to_clock	zhei2015_total_score	zPhenoAgeEAA	ereri_pie	Coefficient	-0.0069389	0.0047398	-1.46	0.143	-0.0162288	0.002351	FALSE	4-way decomposition	Excess relative risk due to pure indirect effect
4	HEI → zPhenoAgeEAA → Mortality	HEI_to_clock	zhei2015_total_score	zPhenoAgeEAA	terira	Coefficient	0.949234	0.0714514	13.29	0	0.809192	1.08928	FALSE	4-way decomposition	Total effect risk ratio
4	HEI → zPhenoAgeEAA → Mortality	HEI_to_clock	zhei2015_total_score	zPhenoAgeEAA	p_cde	Coefficient	0.735735	0.383575	1.92	0.055	-0.0160587	1.48753	FALSE	4-way decomposition	Proportion controlled direct effect
4	HEI → zPhenoAgeEAA → Mortality	HEI_to_clock	zhei2015_total_score	zPhenoAgeEAA	p_intref	Coefficient	0.292214	0.410845	0.71	0.477	-0.513028	1.09746	FALSE	4-way decomposition	Proportion reference interaction
4	HEI → zPhenoAgeEAA → Mortality	HEI_to_clock	zhei2015_total_score	zPhenoAgeEAA	p_intmed	Coefficient	-0.164633	0.264905	-0.62	0.534	-0.683837	0.354571	FALSE	4-way decomposition	Proportion mediated interaction
4	HEI → zPhenoAgeEAA → Mortality	HEI_to_clock	zhei2015_total_score	zPhenoAgeEAA	p_pie	Coefficient	0.136684	0.205157	0.67	0.505	-0.265417	0.538786	FALSE	4-way decomposition	Proportion pure indirect effect
4	HEI → zPhenoAgeEAA → Mortality	HEI_to_clock	zhei2015_total_score	zPhenoAgeEAA	op_m	Coefficient	-0.0279486	0.079922	-0.35	0.727	-0.184593	0.128696	FALSE	4-way decomposition	Overall proportion mediated
4	HEI → zPhenoAgeEAA → Mortality	HEI_to_clock	zhei2015_total_score	zPhenoAgeEAA	op_ati	Coefficient	0.127581	0.256449	0.5	0.619	-0.37505	0.630211	FALSE	4-way decomposition	Overall proportion attributable to interaction
4	HEI → zPhenoAgeEAA → Mortality	HEI_to_clock	zhei2015_total_score	zPhenoAgeEAA	op_e	Coefficient	0.264265	0.383575	0.69	0.491	-0.487529	1.01606	FALSE	4-way decomposition	Overall proportion eliminated
5	HEI → zGrimAgeMortEAA → Mortality	HEI_to_clock	zhei2015_total_score	zGrimAgeMortEAA	tereri	Coefficient	-0.0703935	0.071261	-0.99	0.323	-0.210063	0.0692755	FALSE	4-way decomposition	Total excess relative risk
5	HEI → zGrimAgeMortEAA → Mortality	HEI_to_clock	zhei2015_total_score	zGrimAgeMortEAA	ereri_cde	Coefficient	-0.0303101	0.0717267	-0.42	0.673	-0.170892	0.110272	FALSE	4-way decomposition	Excess relative risk due to controlled direct effect
5	HEI → zGrimAgeMortEAA → Mortality	HEI_to_clock	zhei2015_total_score	zGrimAgeMortEAA	ereri_intref	Coefficient	-0.0184205	0.0110251	-1.67	0.095	-0.0400293	0.0031884	FALSE	4-way decomposition	Excess relative risk due to reference interaction
5	HEI → zGrimAgeMortEAA → Mortality	HEI_to_clock	zhei2015_total_score	zGrimAgeMortEAA	ereri_intmed	Coefficient	0.0063938	0.0042643	1.5	0.134	-0.001964	0.0147516	FALSE	4-way decomposition	Excess relative risk due to mediated interaction
5	HEI → zGrimAgeMortEAA → Mortality	HEI_to_clock	zhei2015_total_score	zGrimAgeMortEAA	ereri_pie	Coefficient	-0.0280567	0.0098333	-2.85	0.004	-0.0473297	-0.0087837	FALSE	4-way decomposition	Excess relative risk due to pure indirect effect
5	HEI → zGrimAgeMortEAA → Mortality	HEI_to_clock	zhei2015_total_score	zGrimAgeMortEAA	terira	Coefficient	0.929607	0.071261	13.05	0	0.789937	1.06928	FALSE	4-way decomposition	Total effect risk ratio
5	HEI → zGrimAgeMortEAA → Mortality	HEI_to_clock	zhei2015_total_score	zGrimAgeMortEAA	p_cde	Coefficient	0.430581	0.594673	0.72	0.469	-0.734957	1.59612	FALSE	4-way decomposition	Proportion controlled direct effect
5	HEI → zGrimAgeMortEAA → Mortality	HEI_to_clock	zhei2015_total_score	zGrimAgeMortEAA	p_intref	Coefficient	0.261679	0.308639	0.85	0.397	-0.343242	0.8666	FALSE	4-way decomposition	Proportion reference interaction
5	HEI → zGrimAgeMortEAA → Mortality	HEI_to_clock	zhei2015_total_score	zGrimAgeMortEAA	p_intmed	Coefficient	-0.0908296	0.101024	-0.9	0.369	-0.288833	0.107174	FALSE	4-way decomposition	Proportion mediated interaction
5	HEI → zGrimAgeMortEAA → Mortality	HEI_to_clock	zhei2015_total_score	zGrimAgeMortEAA	p_pie	Coefficient	0.39857	0.407087	0.98	0.328	-0.399306	1.19644	FALSE	4-way decomposition	Proportion pure indirect effect
5	HEI → zGrimAgeMortEAA → Mortality	HEI_to_clock	zhei2015_total_score	zGrimAgeMortEAA	op_m	Coefficient	0.30774	0.330624	0.93	0.352	-0.340272	0.955752	FALSE	4-way decomposition	Overall proportion mediated
5	HEI → zGrimAgeMortEAA → Mortality	HEI_to_clock	zhei2015_total_score	zGrimAgeMortEAA	op_ati	Coefficient	0.170849	0.215102	0.79	0.427	-0.250743	0.592441	FALSE	4-way decomposition	Overall proportion attributable to interaction
5	HEI → zGrimAgeMortEAA → Mortality	HEI_to_clock	zhei2015_total_score	zGrimAgeMortEAA	op_e	Coefficient	0.569419	0.594673	0.96	0.338	-0.596119	1.73496	FALSE	4-way decomposition	Overall proportion eliminated
6	zHorvathAgeEAA → HEI → Mortality	clock_to_HEI	zHorvathAgeEAA	zhei2015_total_score	tereri	Coefficient	-0.0591432	0.0613981	-0.96	0.335	-0.179481	0.0611949	FALSE	4-way decomposition	Total excess relative risk
6	zHorvathAgeEAA → HEI → Mortality	clock_to_HEI	zHorvathAgeEAA	zhei2015_total_score	ereri_cde	Coefficient	-0.0603931	0.0591599	-1.02	0.307	-0.176344	0.0555581	FALSE	4-way decomposition	Excess relative risk due to controlled direct effect
6	zHorvathAgeEAA → HEI → Mortality	clock_to_HEI	zHorvathAgeEAA	zhei2015_total_score	ereri_intref	Coefficient	0.0015161	0.0066532	0.23	0.82	-0.011524	0.0145562	FALSE	4-way decomposition	Excess relative risk due to reference interaction
6	zHorvathAgeEAA → HEI → Mortality	clock_to_HEI	zHorvathAgeEAA	zhei2015_total_score	ereri_intmed	Coefficient	-3.75e-05	0.0003803	-0.1	0.921	-0.000783	0.000708	FALSE	4-way decomposition	Excess relative risk due to mediated interaction
6	zHorvathAgeEAA → HEI → Mortality	clock_to_HEI	zHorvathAgeEAA	zhei2015_total_score	ereri_pie	Coefficient	-0.0002287	0.0020266	-0.11	0.91	-0.0042007	0.0037432	FALSE	4-way decomposition	Excess relative risk due to pure indirect effect
6	zHorvathAgeEAA → HEI → Mortality	clock_to_HEI	zHorvathAgeEAA	zhei2015_total_score	terira	Coefficient	0.940857	0.0613981	15.32	0	0.820519	1.0612	FALSE	4-way decomposition	Total effect risk ratio
6	zHorvathAgeEAA → HEI → Mortality	clock_to_HEI	zHorvathAgeEAA	zhei2015_total_score	p_cde	Coefficient	1.02113	0.126588	8.07	0	0.773025	1.26924	FALSE	4-way decomposition	Proportion controlled direct effect
6	zHorvathAgeEAA → HEI → Mortality	clock_to_HEI	zHorvathAgeEAA	zhei2015_total_score	p_intref	Coefficient	-0.0256345	0.125264	-0.2	0.838	-0.271148	0.219879	FALSE	4-way decomposition	Proportion reference interaction
6	zHorvathAgeEAA → HEI → Mortality	clock_to_HEI	zHorvathAgeEAA	zhei2015_total_score	p_intmed	Coefficient	0.0006341	0.0065696	0.1	0.923	-0.0122421	0.0135102	FALSE	4-way decomposition	Proportion mediated interaction
6	zHorvathAgeEAA → HEI → Mortality	clock_to_HEI	zHorvathAgeEAA	zhei2015_total_score	p_pie	Coefficient	0.0038677	0.0343813	0.11	0.91	-0.0635185	0.0712538	FALSE	4-way decomposition	Proportion pure indirect effect
6	zHorvathAgeEAA → HEI → Mortality	clock_to_HEI	zHorvathAgeEAA	zhei2015_total_score	op_m	Coefficient	0.0045018	0.0401575	0.11	0.911	-0.0742055	0.0832091	FALSE	4-way decomposition	Overall proportion mediated
6	zHorvathAgeEAA → HEI → Mortality	clock_to_HEI	zHorvathAgeEAA	zhei2015_total_score	op_ati	Coefficient	-0.0250005	0.122	-0.2	0.838	-0.264117	0.214116	FALSE	4-way decomposition	Overall proportion attributable to interaction
6	zHorvathAgeEAA → HEI → Mortality	clock_to_HEI	zHorvathAgeEAA	zhei2015_total_score	op_e	Coefficient	-0.0211328	0.126588	-0.17	0.867	-0.269241	0.226975	FALSE	4-way decomposition	Overall proportion eliminated
7	zHannumAgeEAA → HEI → Mortality	clock_to_HEI	zHannumAgeEAA	zhei2015_total_score	tereri	Coefficient	0.157409	0.0622741	2.53	0.011	0.0353541	0.279464	FALSE	4-way decomposition	Total excess relative risk
7	zHannumAgeEAA → HEI → Mortality	clock_to_HEI	zHannumAgeEAA	zhei2015_total_score	ereri_cde	Coefficient	0.148165	0.0612133	2.42	0.016	0.028189	0.268141	FALSE	4-way decomposition	Excess relative risk due to controlled direct effect
7	zHannumAgeEAA → HEI → Mortality	clock_to_HEI	zHannumAgeEAA	zhei2015_total_score	ereri_intref	Coefficient	0.0036382	0.0087461	0.42	0.677	-0.0135039	0.0207803	FALSE	4-way decomposition	Excess relative risk due to reference interaction
7	zHannumAgeEAA → HEI → Mortality	clock_to_HEI	zHannumAgeEAA	zhei2015_total_score	ereri_intmed	Coefficient	0.0019117	0.0034904	0.55	0.584	-0.0049294	0.0087528	FALSE	4-way decomposition	Excess relative risk due to mediated interaction
7	zHannumAgeEAA → HEI → Mortality	clock_to_HEI	zHannumAgeEAA	zhei2015_total_score	ereri_pie	Coefficient	0.0036941	0.0037281	0.99	0.322	-0.0036129	0.011001	FALSE	4-way decomposition	Excess relative risk due to pure indirect effect
7	zHannumAgeEAA → HEI → Mortality	clock_to_HEI	zHannumAgeEAA	zhei2015_total_score	terira	Coefficient	1.15741	0.0622741	18.59	0	1.03535	1.27946	FALSE	4-way decomposition	Total effect risk ratio
7	zHannumAgeEAA → HEI → Mortality	clock_to_HEI	zHannumAgeEAA	zhei2015_total_score	p_cde	Coefficient	0.941274	0.0836792	11.25	0	0.777266	1.10528	FALSE	4-way decomposition	Proportion controlled direct effect
7	zHannumAgeEAA → HEI → Mortality	clock_to_HEI	zHannumAgeEAA	zhei2015_total_score	p_intref	Coefficient	0.0231132	0.0549023	0.42	0.674	-0.0844934	0.13072	FALSE	4-way decomposition	Proportion reference interaction
7	zHannumAgeEAA → HEI → Mortality	clock_to_HEI	zHannumAgeEAA	zhei2015_total_score	p_intmed	Coefficient	0.0121448	0.0218207	0.56	0.578	-0.030623	0.0549125	FALSE	4-way decomposition	Proportion mediated interaction
7	zHannumAgeEAA → HEI → Mortality	clock_to_HEI	zHannumAgeEAA	zhei2015_total_score	p_pie	Coefficient	0.023468	0.0242463	0.97	0.333	-0.0240539	0.07099	FALSE	4-way decomposition	Proportion pure indirect effect
7	zHannumAgeEAA → HEI → Mortality	clock_to_HEI	zHannumAgeEAA	zhei2015_total_score	op_m	Coefficient	0.0356128	0.0357994	0.99	0.32	-0.0345528	0.105778	FALSE	4-way decomposition	Overall proportion mediated
7	zHannumAgeEAA → HEI → Mortality	clock_to_HEI	zHannumAgeEAA	zhei2015_total_score	op_ati	Coefficient	0.035258	0.0754664	0.47	0.64	-0.112653	0.183169	FALSE	4-way decomposition	Overall proportion attributable to interaction
7	zHannumAgeEAA → HEI → Mortality	clock_to_HEI	zHannumAgeEAA	zhei2015_total_score	op_e	Coefficient	0.058726	0.0836792	0.7	0.483	-0.105282	0.222734	FALSE	4-way decomposition	Overall proportion eliminated
8	zDunedinPoAm → HEI → Mortality	clock_to_HEI	zDunedinPoAm	zhei2015_total_score	tereri	Coefficient	0.24833	0.0880175	2.82	0.005	0.0758189	0.420841	FALSE	4-way decomposition	Total excess relative risk
8	zDunedinPoAm → HEI → Mortality	clock_to_HEI	zDunedinPoAm	zhei2015_total_score	ereri_cde	Coefficient	0.228013	0.0897659	2.54	0.011	0.0520752	0.403951	FALSE	4-way decomposition	Excess relative risk due to controlled direct effect
8	zDunedinPoAm → HEI → Mortality	clock_to_HEI	zDunedinPoAm	zhei2015_total_score	ereri_intref	Coefficient	0.0110005	0.0120168	0.92	0.36	-0.012552	0.034553	FALSE	4-way decomposition	Excess relative risk due to reference interaction
8	zDunedinPoAm → HEI → Mortality	clock_to_HEI	zDunedinPoAm	zhei2015_total_score	ereri_intmed	Coefficient	0.0070886	0.0051656	1.37	0.17	-0.0030358	0.017213	FALSE	4-way decomposition	Excess relative risk due to mediated interaction
8	zDunedinPoAm → HEI → Mortality	clock_to_HEI	zDunedinPoAm	zhei2015_total_score	ereri_pie	Coefficient	0.0022278	0.0040435	0.55	0.582	-0.0056974	0.010153	FALSE	4-way decomposition	Excess relative risk due to pure indirect effect
8	zDunedinPoAm → HEI → Mortality	clock_to_HEI	zDunedinPoAm	zhei2015_total_score	terira	Coefficient	1.24833	0.0880175	14.18	0	1.07582	1.42084	FALSE	4-way decomposition	Total effect risk ratio
8	zDunedinPoAm → HEI → Mortality	clock_to_HEI	zDunedinPoAm	zhei2015_total_score	p_cde	Coefficient	0.918186	0.077821	11.8	0	0.76566	1.07071	FALSE	4-way decomposition	Proportion controlled direct effect
8	zDunedinPoAm → HEI → Mortality	clock_to_HEI	zDunedinPoAm	zhei2015_total_score	p_intref	Coefficient	0.0442979	0.0513395	0.86	0.388	-0.0563257	0.144922	FALSE	4-way decomposition	Proportion reference interaction
8	zDunedinPoAm → HEI → Mortality	clock_to_HEI	zDunedinPoAm	zhei2015_total_score	p_intmed	Coefficient	0.028545	0.0228714	1.25	0.212	-0.0162821	0.0733722	FALSE	4-way decomposition	Proportion mediated interaction
8	zDunedinPoAm → HEI → Mortality	clock_to_HEI	zDunedinPoAm	zhei2015_total_score	p_pie	Coefficient	0.0089711	0.0163603	0.55	0.583	-0.0230945	0.0410367	FALSE	4-way decomposition	Proportion pure indirect effect
8	zDunedinPoAm → HEI → Mortality	clock_to_HEI	zDunedinPoAm	zhei2015_total_score	op_m	Coefficient	0.0375161	0.0312449	1.2	0.23	-0.0237228	0.098755	FALSE	4-way decomposition	Overall proportion mediated
8	zDunedinPoAm → HEI → Mortality	clock_to_HEI	zDunedinPoAm	zhei2015_total_score	op_ati	Coefficient	0.0728429	0.0682953	1.07	0.286	-0.0610133	0.206699	FALSE	4-way decomposition	Overall proportion attributable to interaction
8	zDunedinPoAm → HEI → Mortality	clock_to_HEI	zDunedinPoAm	zhei2015_total_score	op_e	Coefficient	0.081814	0.077821	1.05	0.293	-0.0707123	0.23434	FALSE	4-way decomposition	Overall proportion eliminated
9	zPhenoAgeEAA → HEI → Mortality	clock_to_HEI	zPhenoAgeEAA	zhei2015_total_score	tereri	Coefficient	0.221067	0.0715449	3.09	0.002	0.0808419	0.361293	FALSE	4-way decomposition	Total excess relative risk
9	zPhenoAgeEAA → HEI → Mortality	clock_to_HEI	zPhenoAgeEAA	zhei2015_total_score	ereri_cde	Coefficient	0.179257	0.0622143	2.88	0.004	0.057319	0.301195	FALSE	4-way decomposition	Excess relative risk due to controlled direct effect
9	zPhenoAgeEAA → HEI → Mortality	clock_to_HEI	zPhenoAgeEAA	zhei2015_total_score	ereri_intref	Coefficient	0.0305758	0.0195828	1.56	0.118	-0.0078057	0.0689574	FALSE	4-way decomposition	Excess relative risk due to reference interaction
9	zPhenoAgeEAA → HEI → Mortality	clock_to_HEI	zPhenoAgeEAA	zhei2015_total_score	ereri_intmed	Coefficient	0.0097393	0.0064482	1.51	0.131	-0.002899	0.0223775	FALSE	4-way decomposition	Excess relative risk due to mediated interaction
9	zPhenoAgeEAA → HEI → Mortality	clock_to_HEI	zPhenoAgeEAA	zhei2015_total_score	ereri_pie	Coefficient	0.0014954	0.0029479	0.51	0.612	-0.0042823	0.0072732	FALSE	4-way decomposition	Excess relative risk due to pure indirect effect
9	zPhenoAgeEAA → HEI → Mortality	clock_to_HEI	zPhenoAgeEAA	zhei2015_total_score	terira	Coefficient	1.22107	0.0715449	17.07	0	1.08084	1.36129	FALSE	4-way decomposition	Total effect risk ratio
9	zPhenoAgeEAA → HEI → Mortality	clock_to_HEI	zPhenoAgeEAA	zhei2015_total_score	p_cde	Coefficient	0.81087	0.093796	8.65	0	0.627033	0.994706	FALSE	4-way decomposition	Proportion controlled direct effect
9	zPhenoAgeEAA → HEI → Mortality	clock_to_HEI	zPhenoAgeEAA	zhei2015_total_score	p_intref	Coefficient	0.13831	0.0761633	1.82	0.069	-0.0109672	0.287587	FALSE	4-way decomposition	Proportion reference interaction
9	zPhenoAgeEAA → HEI → Mortality	clock_to_HEI	zPhenoAgeEAA	zhei2015_total_score	p_intmed	Coefficient	0.0440557	0.0283153	1.56	0.12	-0.0114413	0.0995526	FALSE	4-way decomposition	Proportion mediated interaction
9	zPhenoAgeEAA → HEI → Mortality	clock_to_HEI	zPhenoAgeEAA	zhei2015_total_score	p_pie	Coefficient	0.0067647	0.0128156	0.53	0.598	-0.0183534	0.0318827	FALSE	4-way decomposition	Proportion pure indirect effect
9	zPhenoAgeEAA → HEI → Mortality	clock_to_HEI	zPhenoAgeEAA	zhei2015_total_score	op_m	Coefficient	0.0508203	0.0336074	1.51	0.13	-0.0150489	0.11669	FALSE	4-way decomposition	Overall proportion mediated
9	zPhenoAgeEAA → HEI → Mortality	clock_to_HEI	zPhenoAgeEAA	zhei2015_total_score	op_ati	Coefficient	0.182366	0.0853064	2.14	0.033	0.0151683	0.349563	FALSE	4-way decomposition	Overall proportion attributable to interaction
9	zPhenoAgeEAA → HEI → Mortality	clock_to_HEI	zPhenoAgeEAA	zhei2015_total_score	op_e	Coefficient	0.18913	0.093796	2.02	0.044	0.0052937	0.372967	FALSE	4-way decomposition	Overall proportion eliminated
10	zGrimAgeMortEAA → HEI → Mortality	clock_to_HEI	zGrimAgeMortEAA	zhei2015_total_score	tereri	Coefficient	0.537446	0.130554	4.12	0	0.281564	0.793327	FALSE	4-way decomposition	Total excess relative risk
10	zGrimAgeMortEAA → HEI → Mortality	clock_to_HEI	zGrimAgeMortEAA	zhei2015_total_score	ereri_cde	Coefficient	0.511422	0.129721	3.94	0	0.257173	0.76567	FALSE	4-way decomposition	Excess relative risk due to controlled direct effect
10	zGrimAgeMortEAA → HEI → Mortality	clock_to_HEI	zGrimAgeMortEAA	zhei2015_total_score	ereri_intref	Coefficient	0.0083489	0.0112216	0.74	0.457	-0.013645	0.0303428	FALSE	4-way decomposition	Excess relative risk due to reference interaction
10	zGrimAgeMortEAA → HEI → Mortality	clock_to_HEI	zGrimAgeMortEAA	zhei2015_total_score	ereri_intmed	Coefficient	0.0142953	0.0100199	1.43	0.154	-0.0053434	0.0339341	FALSE	4-way decomposition	Excess relative risk due to mediated interaction
10	zGrimAgeMortEAA → HEI → Mortality	clock_to_HEI	zGrimAgeMortEAA	zhei2015_total_score	ereri_pie	Coefficient	0.0033797	0.0082025	0.41	0.68	-0.0126968	0.0194562	FALSE	4-way decomposition	Excess relative risk due to pure indirect effect
10	zGrimAgeMortEAA → HEI → Mortality	clock_to_HEI	zGrimAgeMortEAA	zhei2015_total_score	terira	Coefficient	1.53745	0.130554	11.78	0	1.28156	1.79333	FALSE	4-way decomposition	Total effect risk ratio
10	zGrimAgeMortEAA → HEI → Mortality	clock_to_HEI	zGrimAgeMortEAA	zhei2015_total_score	p_cde	Coefficient	0.951578	0.045362	20.98	0	0.862671	1.04049	FALSE	4-way decomposition	Proportion controlled direct effect
10	zGrimAgeMortEAA → HEI → Mortality	clock_to_HEI	zGrimAgeMortEAA	zhei2015_total_score	p_intref	Coefficient	0.0155344	0.0209056	0.74	0.457	-0.0254397	0.0565086	FALSE	4-way decomposition	Proportion reference interaction
10	zGrimAgeMortEAA → HEI → Mortality	clock_to_HEI	zGrimAgeMortEAA	zhei2015_total_score	p_intmed	Coefficient	0.0265986	0.0190872	1.39	0.163	-0.0108116	0.0640089	FALSE	4-way decomposition	Proportion mediated interaction
10	zGrimAgeMortEAA → HEI → Mortality	clock_to_HEI	zGrimAgeMortEAA	zhei2015_total_score	p_pie	Coefficient	0.0062885	0.0151279	0.42	0.678	-0.0233616	0.0359385	FALSE	4-way decomposition	Proportion pure indirect effect
10	zGrimAgeMortEAA → HEI → Mortality	clock_to_HEI	zGrimAgeMortEAA	zhei2015_total_score	op_m	Coefficient	0.0328871	0.0258775	1.27	0.204	-0.0178318	0.083606	FALSE	4-way decomposition	Overall proportion mediated
10	zGrimAgeMortEAA → HEI → Mortality	clock_to_HEI	zGrimAgeMortEAA	zhei2015_total_score	op_ati	Coefficient	0.0421331	0.0375104	1.12	0.261	-0.0313859	0.115652	FALSE	4-way decomposition	Overall proportion attributable to interaction
10	zGrimAgeMortEAA → HEI → Mortality	clock_to_HEI	zGrimAgeMortEAA	zhei2015_total_score	op_e	Coefficient	0.0484215	0.045362	1.07	0.286	-0.0404863	0.137329	FALSE	4-way decomposition	Overall proportion eliminated
